# Supplementary material for: The Escherichia coli S2P intramembrane protease RseP regulates ferric citrate uptake by cleaving the sigma factor regulator FecR
Source: J Biol Chem. 2021 Apr 16;296:100673. doi: 10.1016/j.jbc.2021.100673 (PMC8144685; doi:10.1016/j.jbc.2021.100673)
Supplement: Supplemental Table S1 [file mmc2.xlsx]

## Sheet: Table X
Table S1. List of quantified proteins Rows with blue color indicate the proteins with single peptide hits
Protein IDs	Protein names	Gene names	Peptides	Sequence coverage [%]	Mol. weight [kDa]	Q-value	Score	Log2 (E23Q/WT)	-Log10P-value
P00350	6-phosphogluconate dehydrogenase, decarboxylating	gnd	23	54.9	51.481	0	226.36	-0.223096	0.634832
P00363	Fumarate reductase flavoprotein subunit	frdA	26	43.9	65.971	0	185.6	-0.0415738	0.130171
P00393	NADH dehydrogenase	ndh	55	68	47.358	0	323.31	0.127513	0.421517
P00448	Superoxide dismutase [Mn]	sodA	8	37.4	23.097	0	29.15	0.16239	0.39456
P00452;P00452-2	Ribonucleoside-diphosphate reductase 1 subunit alpha	nrdA	15	26.1	85.774	0	66.207	-0.489033	0.808331
P00490	Maltodextrin phosphorylase	malP	12	17.7	90.521	0	33.566	0.00808779	0.00919845
P00509	Aspartate aminotransferase	aspC	9	25.5	43.573	0	42.142	-0.544518	1.27659
P00550	PTS system mannitol-specific EIICBA component;Mannitol permease IIC component;Mannitol-specific phosphotransferase enzyme IIB component;Mannitol-specific phosphotransferase enzyme IIA component	mtlA	18	25.7	67.971	0	196.12	0.0996755	0.364483
P00561	Bifunctional aspartokinase/homoserine dehydrogenase 1;Aspartokinase;Homoserine dehydrogenase	thrA	7	12.6	89.119	0	41.139	-0.459479	0.619704
P00562	Bifunctional aspartokinase/homoserine dehydrogenase 2;Aspartokinase;Homoserine dehydrogenase	metL	5	7.9	88.887	0	18.5	-0.135146	0.349812
P00579	RNA polymerase sigma factor RpoD	rpoD	13	22.3	70.263	0	40.609	-0.21021	0.544564
P00582	DNA polymerase I	polA	13	18	103.12	0	33.742	-0.385206	0.591683
P00722	Beta-galactosidase	lacZ	14	14.9	116.48	0	41.345	-0.345818	0.471778
P00803	Signal peptidase I	lepB	29	64.5	35.96	0	133.13	0.154011	0.423365
P00864	Phosphoenolpyruvate carboxylase	ppc	20	21.9	99.061	0	71.346	-0.409222	0.615742
P00887	Phospho-2-dehydro-3-deoxyheptonate aldolase, Trp-sensitive	aroH	3	14.7	38.735	0	12.632	-0.294344	0.876231
P00946	Mannose-6-phosphate isomerase	manA	2	6.4	42.849	0.0037092	3.5012	-0.229867	0.467885
P00954	Tryptophan--tRNA ligase	trpS	7	19.8	37.437	0	31.521	-0.240959	0.607647
P00956	Isoleucine--tRNA ligase	ileS	17	23.3	104.3	0	75.944	-0.15041	0.602174
P00957	Alanine--tRNA ligase	alaS	23	30.7	96.031	0	134.2	-0.367218	0.635712
P00959	Methionine--tRNA ligase	metG	16	26.1	76.254	0	39.862	-0.495621	0.7562
P00960	Glycine--tRNA ligase alpha subunit	glyQ	12	46.5	34.774	0	43.439	-0.475019	0.584411
P00961	Glycine--tRNA ligase beta subunit	glyS	24	41.4	76.812	0	92.888	-0.577669	0.571741
P00962	Glutamine--tRNA ligase	glnS	8	20.8	63.477	0	27.483	-0.366301	1.01536
P00963	Aspartate--ammonia ligase	asnA	4	16.1	36.65	0	30.757	-0.402128	0.476764
P00968	Carbamoyl-phosphate synthase large chain	carB	44	41.4	117.84	0	184.54	-0.357448	0.933491
P02358	30S ribosomal protein S6;30S ribosomal protein S6, fully modified isoform;30S ribosomal protein S6, non-modified isoform	rpsF	28	74.1	15.703	0	323.31	-0.108327	0.0798071
P02359	30S ribosomal protein S7	rpsG	34	55.9	20.019	0	182.97	-0.116174	0.0877029
P02413	50S ribosomal protein L15	rplO	29	65.3	14.98	0	105.54	0.00348473	0.00180518
P02916	Maltose transport system permease protein MalF	malF	5	14	57.013	0	20.674	0.24626	1.00941
P02918	Penicillin-binding protein 1A;Penicillin-insensitive transglycosylase;Penicillin-sensitive transpeptidase	mrcA	44	54.2	93.635	0	323.31	0.0517731	0.175583
P02919;P02919-2	Penicillin-binding protein 1B;Penicillin-insensitive transglycosylase;Penicillin-sensitive transpeptidase	mrcB	50	45.6	94.291	0	256.46	0.0456753	0.103892
P02925	D-ribose-binding periplasmic protein	rbsB	20	50	30.95	0	164.42	0.256203	0.517486
P02929	Protein TonB	tonB	7	31	26.094	0	18.165	0.176519	0.991821
P02930	Outer membrane protein TolC	tolC	18	36.9	53.74	0	85.291	0.300056	0.537815
P03004	Chromosomal replication initiator protein DnaA	dnaA	6	16.9	52.55	0	26.849	-0.156669	0.438959
P03023	Lactose operon repressor	lacI	3	7.2	38.59	0	6.5098	-0.234582	0.734993
P03817	Protein MioC	mioC	1	11.6	15.807	0.0078292	2.8665	-0.0409508	0.0416515
P03819	Glutathione-regulated potassium-efflux system protein KefC	kefC	8	14.8	67.795	0	27.662	0.052798	0.205569
P03841	Maltose operon periplasmic protein	malM	4	17.6	31.943	0	6.8024	0.146605	0.245868
P03959	Potassium-transporting ATPase A chain	kdpA	1	2.7	59.188	0.0097561	2.6685	0.11427	0.210217
P03960	Potassium-transporting ATPase B chain	kdpB	8	17.9	72.198	0	35.866	0.153002	0.509114
P03961	Potassium-transporting ATPase C chain	kdpC	2	8.9	20.267	0.0037313	3.5806	0.240432	0.814473
P04079	GMP synthase [glutamine-hydrolyzing]	guaA	23	47.2	58.679	0	65.659	-0.686771	0.801607
P04335	Esterase FrsA	frsA	8	22	47.008	0	29.231	-0.196275	0.54215
P04693	Aromatic-amino-acid aminotransferase	tyrB	3	10.1	43.537	0	7.5096	-0.21078	0.495902
P04805	Glutamate--tRNA ligase	gltX	14	34.6	53.815	0	51.32	-0.326735	0.696387
P04825	Aminopeptidase N	pepN	11	15.6	98.918	0	87.675	-0.6601	0.811074
P04846	Lipoprotein 28	nlpA	6	27.2	29.423	0	29.977	-0.0920728	0.335162
P04951	3-deoxy-manno-octulosonate cytidylyltransferase	kdsB	2	13.7	27.614	0	6.2979	-0.187508	0.636262
P04983	Ribose import ATP-binding protein RbsA	rbsA	20	41.5	55.041	0	133.52	0.0492128	0.23306
P04994	Exodeoxyribonuclease 7 large subunit	xseA	4	13.6	51.832	0	11.884	-0.0754395	0.486397
P05020	Dihydroorotase	pyrC	2	6.9	38.827	0.0015291	3.9653	-0.146264	0.785464
P05055	Polyribonucleotide nucleotidyltransferase	pnp	19	35.3	77.1	0	87.484	-0.478023	0.885714
P05458	Protease 3	ptrA	14	19	107.71	0	54.424	-0.25312	0.482651
P05459	Erythronate-4-phosphate dehydrogenase	pdxB	2	7.7	41.367	0.00084602	5.6762	-0.266183	1.03276
P05719	Type-1 restriction enzyme EcoKI specificity protein	hsdS	6	16.8	51.395	0	11.529	-0.331891	0.897693
P05825	Ferrienterobactin receptor	fepA	14	16.5	82.106	0	100.66	0.46166	1.48556
P05827	HTH-type transcriptional regulator IlvY	ilvY	2	8.8	33.204	0.00078125	4.305	-0.032163	0.0391707
P05852	tRNA N6-adenosine threonylcarbamoyltransferase	tsaD	7	23.4	36.008	0	16.082	-0.126099	0.294111
P06129	Vitamin B12 transporter BtuB	btuB	12	22.8	68.406	0	55.617	0.175233	0.33654
P06136	Cell division protein FtsQ	ftsQ	10	31.2	31.433	0	57.947	0.0166906	0.0330648
P06149	D-lactate dehydrogenase	dld	23	40.8	64.612	0	75.123	0.0488828	0.15796
P06282	CDP-diacylglycerol pyrophosphatase	cdh	9	31.5	28.45	0	58.26	0.0766315	0.238707
P06610	Vitamin B12 transport periplasmic protein BtuE	btuE	1	6	20.469	0.0015588	4.2776	-0.361806	0.437547
P06611	Vitamin B12 import ATP-binding protein BtuD	btuD	1	4.8	27.081	0	14.214	0.178309	0.659838
P06612	DNA topoisomerase 1	topA	9	11.6	97.349	0	26.621	-0.31707	0.820405
P06616	GTPase Era	era	4	17.3	33.81	0	7.0661	-0.11409	0.309044
P06709	Bifunctional ligase/repressor BirA	birA	1	4.4	35.312	0.0084507	2.7877	-0.423423	0.702259
P06710-2;P06710	DNA polymerase III subunit tau	dnaX	4	10	47.544	0	8.3918	-0.181346	0.667179
P06959	Dihydrolipoyllysine-residue acetyltransferase component of pyruvate dehydrogenase complex	aceF	52	51.3	66.095	0	241.57	0.0250066	0.0210616
P06987	Histidine biosynthesis bifunctional protein HisB;Histidinol-phosphatase;Imidazoleglycerol-phosphate dehydratase	hisB	1	3.9	40.278	0.0084626	2.7885	-0.744712	0.425328
P06992	Ribosomal RNA small subunit methyltransferase A	rsmA	7	33.7	30.42	0	17.131	-0.306068	0.44696
P06993	HTH-type transcriptional regulator MalT	malT	3	5.2	103.12	0	29.005	-0.210481	0.518481
P06996	Outer membrane protein C	ompC	4	13.1	40.368	0	11.351	0.693131	0.952525
P07001	NAD(P) transhydrogenase subunit alpha	pntA	35	38.8	54.623	0	140.57	0.017835	0.0465011
P07004	Gamma-glutamyl phosphate reductase	proA	7	25.4	44.63	0	17.99	-0.240423	1.22673
P07012	Peptide chain release factor 2	prfB	8	27.9	41.25	0	39.016	-0.355917	0.673499
P07014	Succinate dehydrogenase iron-sulfur subunit	sdhB	34	76.9	26.77	0	202.21	-0.163906	1.02589
P07021	Putative lipoprotein YfiB	yfiB	9	36.9	17.244	0	74.111	0.185258	0.548776
P07109	Histidine transport ATP-binding protein HisP	hisP	6	21.8	28.653	0	29.291	-0.026439	0.0696761
P07117	Sodium/proline symporter	putP	4	10.6	54.344	0	27.673	-0.0626945	0.180482
P07118	Valine--tRNA ligase	valS	19	25.3	108.19	0	58.169	-0.50975	0.682367
P07395	Phenylalanine--tRNA ligase beta subunit	pheT	18	26.4	87.377	0	145.82	-0.611926	0.814209
P07604	Transcriptional regulatory protein TyrR	tyrR	5	11.7	57.655	0	7.8823	-0.397128	0.503355
P07650	Thymidine phosphorylase	deoA	23	53.9	47.207	0	111.34	-0.42429	1.28794
P07654	Phosphate transport system permease protein PstA	pstA	2	8.4	32.321	0	71.416	-0.152475	0.494527
P07813	Leucine--tRNA ligase	leuS	20	24.8	97.233	0	149.53	-0.587547	1.10651
P07913	L-threonine 3-dehydrogenase	tdh	4	14.4	37.239	0	21.195	-0.214381	0.740181
P08178	Phosphoribosylformylglycinamidine cyclo-ligase	purM	4	14.5	36.854	0	13.531	-0.102779	0.210201
P08179	Phosphoribosylglycinamide formyltransferase	purN	1	7.1	23.238	0.0008071	4.8791	-0.496045	1.48239
P08192	Bifunctional protein FolC;Folylpolyglutamate synthase;Dihydrofolate synthase	folC	3	8.3	45.405	0.00082919	5.369	-0.250695	0.800965
P08194	Glycerol-3-phosphate transporter	glpT	4	6.6	50.31	0	8.7372	-0.102753	0.535025
P08200	Isocitrate dehydrogenase [NADP]	icd	25	49.5	45.756	0	92.218	-0.645327	0.738691
P08201	Nitrite reductase (NADH) large subunit	nirB	9	12.8	93.12	0	23.61	-0.343716	1.06105
P08244	Orotidine 5-phosphate decarboxylase	pyrF	4	20	26.35	0	8.4099	-0.254924	0.773788
P08245	Uncharacterized protein YciH	yciH	2	18.5	11.396	0.00085324	5.8243	0.0466073	0.144807
P08312	Phenylalanine--tRNA ligase alpha subunit	pheS	13	41.3	36.831	0	52.23	-0.488626	0.861782
P08373	UDP-N-acetylenolpyruvoylglucosamine reductase	murB	1	3.8	37.851	0.0043796	3.2552	-0.118213	0.330967
P08390	USG-1 protein	usg	3	13.4	36.364	0	9.4098	-0.157067	0.102701
P08395	Protease 4	sppA	35	39.8	67.219	0	232.3	0.134717	0.422885
P08400	Phosphate regulon sensor protein PhoR	phoR	4	13	49.629	0	17.757	-0.16469	0.641182
P08401	Sensor protein CreC	creC	3	7	52.176	0	6.3905	0.0613041	0.144854
P08506	D-alanyl-D-alanine carboxypeptidase DacC	dacC	36	58.8	43.608	0	241.17	-0.0875905	0.225586
P08622	Chaperone protein DnaJ	dnaJ	10	26.6	41.1	0	120.55	-0.142616	0.269195
P08839	Phosphoenolpyruvate-protein phosphotransferase	ptsI	29	47.3	63.561	0	170.91	-0.328581	0.483861
P08956	Type I restriction enzyme EcoKI R protein	hsdR	3	2.6	134.09	0.0008547	5.8302	-0.0957966	0.247251
P08957	Type I restriction enzyme EcoKI M protein	hsdM	13	30.4	59.306	0	64.831	-0.425746	0.587373
P09030	Exodeoxyribonuclease III	xthA	1	3.4	30.969	0.0071531	2.8921	-0.59492	0.978444
P09127	Putative uroporphyrinogen-III C-methyltransferase	hemX	25	56.5	42.962	0	271.26	0.0973689	0.252374
P09152;P19319	Respiratory nitrate reductase 1 alpha chain	narG	35	31.6	140.49	0	194.49	-0.120495	0.415324
P09169	Protease 7	ompT	11	30.9	35.562	0	27.717	0.116529	0.138886
P09323	PTS system N-acetylglucosamine-specific EIICBA component;N-acetylglucosamine permease IIC component;N-acetylglucosamine-specific phosphotransferase enzyme IIB component;N-acetylglucosamine-specific phosphotransferase enzyme IIA component	nagE	21	23.3	68.346	0	115.04	0.139228	0.270052
P09372	Protein GrpE	grpE	2	11.2	21.798	0.00079872	4.6603	-0.0984523	0.22313
P09373;P42632	Formate acetyltransferase 1	pflB	38	51.4	85.356	0	192.69	-0.36449	1.0738
P09546	Bifunctional protein PutA;Proline dehydrogenase;Delta-1-pyrroline-5-carboxylate dehydrogenase	putA	12	12.3	143.81	0	42.193	-0.581656	1.34261
P09549	Cell division protein DedD	dedD	10	40.5	22.938	0	23.848	0.0382245	0.12438
P09831	Glutamate synthase [NADPH] large chain	gltB	9	9.2	163.3	0	21.17	-0.313686	1.00299
P09832	Glutamate synthase [NADPH] small chain	gltD	2	9.5	52.015	0	13.118	-1.04012	0.555361
P09833	Molybdenum import ATP-binding protein ModC	modC	1	2.3	39.102	0.0097629	2.669	0.0339756	0.0683972
P09980	ATP-dependent DNA helicase Rep	rep	5	7.7	77.023	0	10.15	-0.0531985	0.028525
P0A698	UvrABC system protein A	uvrA	9	10.9	103.87	0	19.314	-0.327834	1.41706
P0A6A0	Probable protein kinase UbiB	ubiB	14	25.5	63.202	0	49.293	0.0356623	0.109831
P0A6A3	Acetate kinase	ackA	10	34	43.29	0	97.829	-0.193546	0.277535
P0A6A8	Acyl carrier protein	acpP	4	32.1	8.6394	0	16.684	-0.228589	0.823924
P0A6B7	Cysteine desulfurase IscS	iscS	18	40.8	45.089	0	56.765	-0.419105	0.758015
P0A6D0	Arginine repressor	argR	2	30.8	16.994	0	14.861	-0.513995	0.673303
P0A6D7	Shikimate kinase 1	aroK	3	17.9	19.538	0	6.7637	-0.226639	0.758055
P0A6E4	Argininosuccinate synthase	argG	8	26	49.898	0	21.244	-0.459597	0.854952
P0A6E6	ATP synthase epsilon chain	atpC	8	36.7	15.068	0	70.377	-0.120543	0.189835
P0A6F1	Carbamoyl-phosphate synthase small chain	carA	11	35.6	41.431	0	72.713	-0.282088	1.08174
P0A6F3	Glycerol kinase	glpK	8	19.5	56.23	0	20.066	-0.0763582	0.181961
P0A6F5	60 kDa chaperonin	groL	34	55.1	57.328	0	323.31	0.0517852	0.0479445
P0A6F9	10 kDa chaperonin	groS	6	70.1	10.387	0	13.659	-0.0963764	0.367714
P0A6G7	ATP-dependent Clp protease proteolytic subunit	clpP	5	29.5	23.186	0	37.465	-0.302149	1.38481
P0A6H1	ATP-dependent Clp protease ATP-binding subunit ClpX	clpX	22	47.9	46.355	0	99.594	-0.380655	1.13439
P0A6H5	ATP-dependent protease ATPase subunit HslU	hslU	24	45.4	49.593	0	144.63	-0.162563	0.423214
P0A6H8	Cardiolipin synthase A	clsA	11	21.4	54.822	0	50.997	-0.0999794	0.314751
P0A6I0	Cytidylate kinase	cmk	6	29.1	24.746	0	24.834	-0.249381	0.92886
P0A6I3	Pantothenate kinase	coaA	1	4.4	36.359	0	8.3705	-0.381727	0.650421
P0A6J3	Sulfate transporter CysZ	cysZ	4	9.9	29.305	0	10.28	0.144687	0.316105
P0A6J5	D-amino acid dehydrogenase	dadA	25	53	47.607	0	131.7	-0.0298074	0.079748
P0A6K3	Peptide deformylase	def	3	22.5	19.328	0	12.025	-0.192692	0.41771
P0A6K6	Phosphopentomutase	deoB	11	33.9	44.369	0	42.172	-0.294463	0.875517
P0A6L0	Deoxyribose-phosphate aldolase	deoC	17	57.1	27.733	0	177.05	-0.253314	0.678046
P0A6L2	4-hydroxy-tetrahydrodipicolinate synthase	dapA	4	17.8	31.27	0	10.611	-0.15062	0.874565
P0A6M2	Disulfide bond formation protein B	dsbB	5	23.3	20.142	0	15.029	0.126235	0.245221
P0A6M8	Elongation factor G	fusA	38	45.3	77.58	0	291.27	-0.278854	0.883778
P0A6N4	Elongation factor P	efp	6	22.3	20.591	0	54.604	-0.209524	0.316037
P0A6P1	Elongation factor Ts	tsf	22	70.3	30.423	0	78.963	-0.356094	0.899212
P0A6P5	GTPase Der	der	15	29.2	55.035	0	48.505	-0.337889	0.652294
P0A6P7	Probable GTP-binding protein EngB	engB	12	47.1	23.561	0	46.786	-0.158173	0.171923
P0A6P9	Enolase	eno	21	41.9	45.654	0	78.331	-0.17274	0.477911
P0A6Q3	3-hydroxydecanoyl-[acyl-carrier-protein] dehydratase	fabA	4	22.1	18.969	0	9.6802	-0.331892	0.798027
P0A6Q6	3-hydroxyacyl-[acyl-carrier-protein] dehydratase FabZ	fabZ	3	23.2	17.033	0	7.4849	-0.231555	0.787293
P0A6R0	3-oxoacyl-[acyl-carrier-protein] synthase 3	fabH	7	29.3	33.515	0	41.456	-0.487655	0.846818
P0A6R3	DNA-binding protein Fis	fis	4	23.5	11.24	0	113.65	0.13127	0.289645
P0A6S5	Cell division protein FtsB	ftsB	5	57.3	11.622	0	80.149	0.174402	0.334245
P0A6S7	Glycerol-3-phosphate dehydrogenase [NAD(P)+]	gpsA	2	8.3	36.361	0.00081301	4.9592	-0.181744	0.574522
P0A6T1	Glucose-6-phosphate isomerase	pgi	7	13.3	61.529	0	27.688	-0.745957	0.831931
P0A6T5	GTP cyclohydrolase 1	folE	3	14	24.83	0.00082034	5.1699	0.116617	0.139866
P0A6U3	tRNA uridine 5-carboxymethylaminomethyl modification enzyme MnmG	mnmG	8	16.7	69.52	0	30.758	-0.382651	1.1288
P0A6U5	Ribosomal RNA small subunit methyltransferase G	rsmG	2	12.6	23.431	0.0037147	3.5101	-0.247696	0.897078
P0A6U8	Glycogen synthase	glgA	17	35.4	52.822	0	93.877	0.0930932	0.169659
P0A6V8	Glucokinase	glk	3	12.5	34.723	0	7.4912	-0.320601	0.445026
P0A6W3	Phospho-N-acetylmuramoyl-pentapeptide-transferase	mraY	2	6.7	39.874	0.0029895	3.5937	0.0577621	0.0108021
P0A6W5	Transcription elongation factor GreA	greA	5	32.3	17.641	0	14.416	-0.434708	0.652575
P0A6W9	Glutamate--cysteine ligase	gshA	3	7.3	58.269	0	8.3929	-0.315087	0.807024
P0A6X1	Glutamyl-tRNA reductase	hemA	3	8.4	46.306	0	6.2557	-0.0949771	0.217814
P0A6X7	Integration host factor subunit alpha	ihfA	3	28.3	11.354	0	7.7642	-0.0665811	0.128334
P0A6Y1	Integration host factor subunit beta	ihfB	2	27.7	10.651	0.0071225	2.8711	-0.171972	0.261919
P0A6Y5	33 kDa chaperonin	hslO	4	19.2	32.534	0	12.135	-0.149179	0.276738
P0A6Y8	Chaperone protein DnaK	dnaK	32	54.2	69.114	0	221.63	-0.206618	1.02117
P0A6Z1	Chaperone protein HscA	hscA	9	18.8	65.652	0	27.93	-0.416427	0.511601
P0A6Z3	Chaperone protein HtpG	htpG	18	30.4	71.422	0	67.928	-0.458671	0.719634
P0A705;P0A705-3;P0A705-2	Translation initiation factor IF-2	infB	39	31	97.349	0	133.97	-0.401461	0.955136
P0A707	Translation initiation factor IF-3;Translation initiation factor IF-3, N-terminally processed;Translation initiation factor IF-3S	infC	9	44.4	20.564	0	69.989	0.0102342	0.00616211
P0A715	2-dehydro-3-deoxyphosphooctonate aldolase	kdsA	8	35.2	30.832	0	24.12	-0.264703	0.571637
P0A717	Ribose-phosphate pyrophosphokinase	prs	24	50.5	34.218	0	133.74	-0.470764	0.934504
P0A720	Thymidylate kinase	tmk	4	21.6	23.783	0	7.1248	-0.0234909	0.030516
P0A722	Acyl-[acyl-carrier-protein]--UDP-N-acetylglucosamine O-acyltransferase	lpxA	2	6.5	28.08	0.0050798	3.1944	-0.119816	0.0935885
P0A725	UDP-3-O-[3-hydroxymyristoyl] N-acetylglucosamine deacetylase	lpxC	3	12.5	33.956	0	9.6847	-0.0275834	0.0469786
P0A731	Methylglyoxal synthase	mgsA	2	12.5	16.918	0.00083126	5.3999	-0.140835	0.474794
P0A734	Cell division topological specificity factor	minE	4	40.9	10.235	0	10.194	-0.213103	0.439032
P0A742	Large-conductance mechanosensitive channel	mscL	3	25	14.957	0	15.725	0.185336	0.465126
P0A746	Peptide methionine sulfoxide reductase MsrB	msrB	1	8.8	15.451	0.0015504	4.1949	-0.167744	0.486001
P0A749	UDP-N-acetylglucosamine 1-carboxyvinyltransferase	murA	8	21.2	44.817	0	26.695	-0.352468	0.484632
P0A754	Glutathione-regulated potassium-efflux system ancillary protein KefF	kefF	1	5.7	20.17	0.003712	3.5085	0.0396169	0.10325
P0A763	Nucleoside diphosphate kinase	ndk	3	23.8	15.463	0	7.4531	-0.645353	0.76542
P0A776	RNA pyrophosphohydrolase	rppH	1	5.7	20.795	0.0084329	2.7747	-0.421055	0.837754
P0A780	N utilization substance protein B	nusB	6	38.1	15.689	0	14.741	-0.273715	0.671036
P0A784	Oligoribonuclease	orn	3	17.7	20.815	0	6.1229	-0.167538	0.386499
P0A786	Aspartate carbamoyltransferase catalytic chain	pyrB	9	28	34.427	0	27.434	-0.0581837	0.111333
P0A794	Pyridoxine 5-phosphate synthase	pdxJ	3	11.1	26.384	0	16.788	-0.0578874	0.113437
P0A796	ATP-dependent 6-phosphofructokinase isozyme 1	pfkA	8	28.4	34.842	0	19.086	-0.19176	0.697974
P0A799	Phosphoglycerate kinase	pgk	31	55.6	41.118	0	205.93	-0.060201	0.192862
P0A7A7	Glycerol-3-phosphate acyltransferase	plsB	82	61.5	91.38	0	323.31	0.0677268	0.190557
P0A7A9	Inorganic pyrophosphatase	ppa	3	16.5	19.703	0	7.761	-0.119349	0.451842
P0A7B1	Polyphosphate kinase	ppk	4	6.2	80.431	0	8.1805	-0.0801989	0.176914
P0A7B5	Glutamate 5-kinase	proB	11	35.7	39.056	0	33.867	-0.356527	0.895689
P0A7B8	ATP-dependent protease subunit HslV	hslV	1	6.2	19.093	0.00081766	5.0686	-0.213038	0.441008
P0A7C2	LexA repressor	lexA	4	23.8	22.357	0	11.124	0.00934919	0.0132695
P0A7D1	Peptidyl-tRNA hydrolase	pth	4	26.8	21.082	0	7.5012	-0.148956	0.43356
P0A7D4	Adenylosuccinate synthetase	purA	18	47.5	47.344	0	102.26	-0.107674	0.26082
P0A7D7	Phosphoribosylaminoimidazole-succinocarboxamide synthase	purC	6	32.5	26.995	0	32.063	-0.300057	0.367158
P0A7E1	Dihydroorotate dehydrogenase (quinone)	pyrD	24	62.5	36.774	0	89.198	0.0717996	0.158528
P0A7E5	CTP synthase	pyrG	20	37.8	60.373	0	160.31	-0.22453	0.700316
P0A7E9	Uridylate kinase	pyrH	3	14.5	25.97	0	6.149	-0.088028	0.252696
P0A7F3	Aspartate carbamoyltransferase regulatory chain	pyrI	6	37.9	17.12	0	11.838	-0.096583	0.171525
P0A7F6	S-adenosylmethionine decarboxylase proenzyme;S-adenosylmethionine decarboxylase beta chain;S-adenosylmethionine decarboxylase alpha chain	speD	2	9.8	30.384	0.0030143	3.7355	-0.453676	1.01385
P0A7F9	S-adenosylmethionine:tRNA ribosyltransferase-isomerase	queA	2	5.3	39.43	0	6.0994	-0.472996	0.75324
P0A7G2	Ribosome-binding factor A	rbfA	7	39.8	15.154	0	19.608	-0.0662594	0.130458
P0A7G6	Protein RecA	recA	8	28.6	37.973	0	69.274	-0.495211	1.13592
P0A7H0	DNA replication and repair protein RecF	recF	2	6.2	40.514	0.00083403	5.4258	-0.155534	0.492071
P0A7I0	Peptide chain release factor 1	prfA	3	12.2	40.517	0	6.9102	-0.531845	0.863251
P0A7I4	Peptide chain release factor 3	prfC	20	41.8	59.573	0	56.328	-0.253796	0.774851
P0A7I7	GTP cyclohydrolase-2	ribA	2	13.3	21.836	0.00082305	5.2935	-0.301449	0.472327
P0A7J3	50S ribosomal protein L10	rplJ	28	52.1	17.711	0	219.27	-0.0653725	0.0709824
P0A7J7	50S ribosomal protein L11	rplK	10	46.5	14.875	0	105.61	-0.0980873	0.0933857
P0A7K2	50S ribosomal protein L7/L12	rplL	12	74.4	12.295	0	58.154	0.00384331	0.00275196
P0A7K6	50S ribosomal protein L19	rplS	22	67	13.133	0	55.458	0.0380516	0.0224107
P0A7L0	50S ribosomal protein L1	rplA	39	62	24.729	0	306.53	0.00574748	0.00346421
P0A7L3	50S ribosomal protein L20	rplT	6	29.7	13.497	0	17.615	0.0943489	0.0578959
P0A7M2	50S ribosomal protein L28	rpmB	7	25.6	9.0064	0	13.638	-0.0150967	0.00620631
P0A7M6	50S ribosomal protein L29	rpmC	13	49.2	7.2734	0	88.945	0.175226	0.166424
P0A7M9	50S ribosomal protein L31	rpmE	14	52.9	7.871	0	140.89	-0.000594457	0.000277572
P0A7N4	50S ribosomal protein L32	rpmF	8	43.9	6.4463	0	43.687	0.0413869	0.0162633
P0A7Q1	50S ribosomal protein L35	rpmI	1	20	7.2888	0.0057348	2.9123	0.456283	0.445057
P0A7Q6	50S ribosomal protein L36	rpmJ	2	23.7	4.3643	0.00081169	4.945	0.0374997	0.0182466
P0A7R1	50S ribosomal protein L9	rplI	31	77.2	15.769	0	202.82	-0.0759761	0.0465908
P0A7R5	30S ribosomal protein S10	rpsJ	20	54.4	11.735	0	75.014	-0.0894381	0.112554
P0A7R9	30S ribosomal protein S11	rpsK	7	24.8	13.845	0	44.058	-0.0951894	0.0625535
P0A7S3	30S ribosomal protein S12	rpsL	10	32.3	13.737	0	33.908	-0.125419	0.13048
P0A7S9	30S ribosomal protein S13	rpsM	19	56.8	13.099	0	140.75	-0.191911	0.139819
P0A7T3	30S ribosomal protein S16	rpsP	16	42.7	9.1904	0	85.069	0.0753606	0.0576258
P0A7T7	30S ribosomal protein S18	rpsR	10	49.3	8.9863	0	61.979	-0.0392145	0.0255563
P0A7U3	30S ribosomal protein S19	rpsS	5	34.8	10.43	0	26.553	-0.0899607	0.0556809
P0A7U7	30S ribosomal protein S20	rpsT	7	26.4	9.6843	0	31.436	-0.162797	0.167176
P0A7V0	30S ribosomal protein S2	rpsB	42	63.5	26.743	0	323.31	-0.388285	1.23152
P0A7V3	30S ribosomal protein S3	rpsC	31	48.5	25.983	0	306.16	-0.1924	0.164698
P0A7V8	30S ribosomal protein S4	rpsD	27	57.8	23.469	0	299.17	-0.196753	0.179795
P0A7W1	30S ribosomal protein S5	rpsE	37	71.9	17.603	0	253.94	-0.168812	0.133529
P0A7W7	30S ribosomal protein S8	rpsH	13	63.1	14.126	0	53.809	-0.179838	0.152031
P0A7X3	30S ribosomal protein S9	rpsI	17	51.5	14.856	0	82.995	-0.0269438	0.0200079
P0A7X6	Ribosome maturation factor RimM	rimM	5	34.6	20.605	0	12.851	-0.0430476	0.0306208
P0A7Y0	Ribonuclease 3	rnc	3	11.9	25.55	0	7.2023	-0.269501	0.712713
P0A7Z0	Ribose-5-phosphate isomerase A	rpiA	4	21.5	22.86	0	11.256	-0.029377	0.0804562
P0A7Z4	DNA-directed RNA polymerase subunit alpha	rpoA	12	39.8	36.511	0	49.645	-0.231697	0.586756
P0A800	DNA-directed RNA polymerase subunit omega	rpoZ	4	60.4	10.236	0	39.298	-0.0606384	0.0975777
P0A805	Ribosome-recycling factor	frr	14	55.7	20.638	0	49.956	-0.00219218	0.00264651
P0A812	Holliday junction ATP-dependent DNA helicase RuvB	ruvB	2	7.1	37.173	0.00079428	4.5779	-0.528999	1.16087
P0A817	S-adenosylmethionine synthase	metK	10	35.2	41.951	0	151.67	-0.0952861	0.298228
P0A821	L-seryl-tRNA(Sec) selenium transferase	selA	1	3	50.607	0.0084448	2.7876	-0.0145054	0.0181564
P0A825	Serine hydroxymethyltransferase	glyA	10	22.5	45.316	0	30.579	-0.0746231	0.212308
P0A830	Aerobic C4-dicarboxylate transport protein	dctA	2	4.4	45.436	0.001554	4.2135	0.0337868	0.0982485
P0A832	SsrA-binding protein	smpB	2	10	18.269	0	8.0236	-0.171972	0.33907
P0A836	Succinyl-CoA ligase [ADP-forming] subunit beta	sucC	11	33	41.392	0	37.319	-0.696372	1.1158
P0A843	Sec-independent protein translocase protein TatE	tatE	5	49.3	7.0242	0	20.919	0.0216331	0.0345088
P0A847	Queuine tRNA-ribosyltransferase	tgt	2	5.6	42.593	0.00080192	4.7866	-0.266134	0.850891
P0A850	Trigger factor	tig	39	63.9	48.192	0	245.81	-0.241602	0.241002
P0A855	Protein TolB	tolB	23	47.9	45.955	0	205.24	-0.0546875	0.122451
P0A858	Triosephosphate isomerase	tpiA	5	29.8	26.972	0	15.961	-0.191628	0.394102
P0A862	Thiol peroxidase	tpx	10	50.6	17.835	0	35.976	-0.344906	1.18051
P0A870	Transaldolase B	talB	19	62.1	35.219	0	74.217	-0.260962	0.457346
P0A873	tRNA (guanine-N(1)-)-methyltransferase	trmD	3	16.1	28.422	0	14.335	-0.440113	0.617987
P0A877	Tryptophan synthase alpha chain	trpA	4	29.5	28.724	0	9.3761	-0.61797	0.96479
P0A879	Tryptophan synthase beta chain	trpB	5	15.6	42.983	0	10.333	-0.201523	0.470876
P0A884	Thymidylate synthase	thyA	5	15.9	30.479	0	11.421	-0.560872	0.4189
P0A887	Ubiquinone/menaquinone biosynthesis C-methyltransferase UbiE	ubiE	9	39.8	28.073	0	71.307	0.166451	0.303431
P0A894	RNase adapter protein RapZ	rapZ	4	14.8	32.492	0	11.807	-0.0860265	0.247508
P0A8A0	Probable transcriptional regulatory protein YebC	yebC	2	8.5	26.422	0.0015396	4.106	-0.087609	0.122388
P0A8A2	Probable transcriptional regulatory protein YeeN	yeeN	3	18.5	25.867	0	13.069	-0.531144	0.741402
P0A8A4	Phosphoenolpyruvate synthase regulatory protein	ppsR	3	13.7	31.211	0	6.8286	-0.238738	1.01966
P0A8A8	Ribosome maturation factor RimP	rimP	2	14.7	16.651	0.0030166	3.7511	-0.0583197	0.0556389
P0A8B2	UPF0115 protein YfcN	yfcN	2	6.6	21.013	0.0015456	4.179	0.082648	0.0717017
P0A8B5	Nucleoid-associated protein YbaB	ybaB	1	18.3	12.015	0	21.864	-0.121291	0.186918
P0A8C1	UPF0145 protein YbjQ	ybjQ	1	11.2	11.437	0.00079051	4.4876	-0.00739861	0.0126118
P0A8C4	UPF0149 protein YgfB	ygfB	2	8.3	21.229	0	26.677	-0.128171	0.312467
P0A8C8	Putative membrane protein insertion efficiency factor	yidD	2	34.1	9.381	0.00083195	5.4035	0.224033	0.37489
P0A8D0	Transcriptional repressor NrdR	nrdR	2	14.1	17.229	0.0015576	4.2668	-0.177973	0.926346
P0A8E1	UPF0227 protein YcfP	ycfP	5	34.4	21.226	0	11.449	-0.46811	0.732843
P0A8E7	UPF0234 protein YajQ	yajQ	9	44.8	18.344	0	42.601	-0.273546	1.02339
P0A8F0	Uracil phosphoribosyltransferase	upp	9	45.2	22.533	0	61.952	-0.266586	0.561046
P0A8F4	Uridine kinase	udk	9	36.2	24.353	0	20.343	-0.127233	0.303059
P0A8F8	UvrABC system protein B	uvrB	2	5.1	76.225	0.0044248	3.3717	-0.845163	0.751136
P0A8G0	UvrABC system protein C	uvrC	2	4.6	68.187	0	6.1345	0.0483128	0.0597743
P0A8G6	NAD(P)H dehydrogenase (quinone)	wrbA	4	31.3	20.845	0	31.238	0.0543683	0.168577
P0A8G9	Exodeoxyribonuclease 7 small subunit	xseB	3	47.5	8.9518	0	8.7558	-0.0980657	0.112324
P0A8H3	Zinc transporter ZupT	zupT	2	10.5	26.484	0.00079239	4.5392	1.13853	1.54856
P0A8H6	Der GTPase-activating protein YihI	yihI	6	41.4	19.059	0	23.502	-0.109825	0.103605
P0A8I3	UPF0246 protein YaaA	yaaA	3	19.8	29.585	0	29.101	-0.641646	1.3869
P0A8I5	tRNA (guanine-N(7)-)-methyltransferase	trmB	5	20.9	27.307	0	9.2552	-0.450211	1.03107
P0A8I8	Ribosomal RNA large subunit methyltransferase H	rlmH	5	36.8	17.341	0	11.119	-0.195232	0.668702
P0A8J4	UPF0250 protein YbeD	ybeD	3	37.9	9.8272	0	7.7768	-0.390056	1.70733
P0A8J8	ATP-dependent RNA helicase RhlB	rhlB	11	34.7	47.125	0	31.614	-0.390657	1.26897
P0A8K1	Phosphatidylserine decarboxylase proenzyme;Phosphatidylserine decarboxylase alpha chain;Phosphatidylserine decarboxylase beta chain	psd	23	44.4	35.934	0	100.09	0.0611318	0.217344
P0A8K8	UPF0761 membrane protein YihY	yihY	1	3.8	32.838	0.0036955	3.4432	0.117485	0.101327
P0A8L1	Serine--tRNA ligase	serS	8	17	48.413	0	20.321	-0.461882	0.851101
P0A8M0	Asparagine--tRNA ligase	asnS	15	29.8	52.57	0	47.114	-0.421926	1.09752
P0A8M3	Threonine--tRNA ligase	thrS	11	19.9	74.013	0	38.747	-0.426713	1.39318
P0A8M6	UPF0265 protein YeeX	yeeX	7	52.3	12.778	0	25.836	0.117821	0.188987
P0A8N3	Lysine--tRNA ligase	lysS	26	47.5	57.603	0	144.99	-0.464203	0.739666
P0A8N5	Lysine--tRNA ligase, heat inducible	lysU	18	36.4	57.826	0	60.209	-0.332307	0.712824
P0A8P3	Probable Fe(2+)-trafficking protein	yggX	2	31.9	10.952	0	6.1163	0.0257473	0.0834618
P0A8Q0	Fumarate reductase subunit C	frdC	2	13.7	15.015	0.0050432	3.0229	0.0644862	0.113156
P0A8R0	Regulator of ribonuclease activity A	rraA	3	18	17.36	0	6.5643	0.195529	0.530237
P0A8R7	UPF0283 membrane protein YcjF	ycjF	7	22.9	39.392	0	58.165	-0.066597	0.233486
P0A8S1	HTH-type transcriptional regulator ArgP	argP	2	7.4	33.471	0.004415	3.3245	-0.0442295	0.205549
P0A8T1	Ribosomal protein L11 methyltransferase	prmA	1	5.1	31.877	0.0015373	4.0847	-0.414365	0.959203
P0A8T7	DNA-directed RNA polymerase subunit beta	rpoC	72	46.3	155.16	0	323.31	-0.291114	0.829499
P0A8U0	Protein Syd	syd	5	26.5	20.708	0	18.948	-0.114191	0.423988
P0A8U6	Met repressor	metJ	4	37.1	12.141	0	9.4329	-0.0490208	0.108369
P0A8V2	DNA-directed RNA polymerase subunit beta	rpoB	84	53.7	150.63	0	323.31	-0.319178	0.900744
P0A8V6	Fatty acid metabolism regulator protein	fadR	2	10.9	26.968	0.00085034	5.7719	-0.270898	0.790807
P0A8X0	UPF0307 protein YjgA	yjgA	7	33.3	21.359	0	24.976	0.12908	0.131463
P0A8Y5	Sugar phosphatase YidA	yidA	5	20.7	29.721	0	14.816	-0.403161	0.788469
P0A901	Outer membrane lipoprotein Blc	blc	8	36.7	19.851	0	25.318	-0.04072	0.143324
P0A903	Outer membrane protein assembly factor BamC	bamC	55	77.6	36.842	0	323.31	-0.0766328	0.176422
P0A905	Outer membrane lipoprotein SlyB	slyB	17	49	15.601	0	214.87	0.0643094	0.126877
P0A908	MltA-interacting protein	mipA	1	5.2	27.831	0.005743	2.9454	-0.321094	0.659813
P0A910	Outer membrane protein A	ompA	67	52	37.2	0	323.31	-0.1452	0.210424
P0A912	Peptidoglycan-associated lipoprotein	pal	54	74	18.824	0	323.31	-0.181234	0.314388
P0A917	Outer membrane protein X	ompX	6	46.8	18.602	0	154.28	0.424641	0.5704
P0A921	Phospholipase A1	pldA	2	6.9	33.163	0.0030075	3.6954	0.579514	0.424344
P0A927	Nucleoside-specific channel-forming protein tsx	tsx	39	63.9	33.589	0	280.84	-0.0173683	0.042755
P0A935	Membrane-bound lytic murein transglycosylase A	mltA	25	51.8	40.41	0	84.347	0.0343424	0.0753067
P0A937	Outer membrane protein assembly factor BamE	bamE	20	58.4	12.302	0	115.4	-0.0762882	0.261894
P0A940	Outer membrane protein assembly factor BamA	bamA	96	62.6	90.552	0	323.31	-0.147858	0.447005
P0A948	Ribosomal-protein-alanine acetyltransferase	rimJ	3	20.6	22.688	0.00083963	5.5536	-0.448057	0.678052
P0A953	3-oxoacyl-[acyl-carrier-protein] synthase 1	fabB	10	23.9	42.613	0	91.732	-0.511866	0.809315
P0A955	KHG/KDPG aldolase;4-hydroxy-2-oxoglutarate aldolase;2-dehydro-3-deoxy-phosphogluconate aldolase	eda	3	16.9	22.284	0	9.7769	0.00580152	0.0228565
P0A959	Glutamate-pyruvate aminotransferase AlaA	alaA	8	24.9	45.517	0	71.884	-0.141788	0.236942
P0A962	L-asparaginase 1	ansA	1	3.6	37.127	0.0044085	3.3133	-0.336412	0.852501
P0A972	Cold shock-like protein CspE	cspE	9	59.4	7.4634	0	51.011	-0.141253	0.316795
P0A993	Fructose-1,6-bisphosphatase class 1	fbp	10	33.7	36.833	0	35.944	-0.341987	0.42579
P0A998	Bacterial non-heme ferritin	ftnA	5	30.9	19.424	0	31.978	0.377205	0.34204
P0A9A6	Cell division protein FtsZ	ftsZ	29	76.5	40.323	0	178.78	-0.134975	0.218765
P0A9A9	Ferric uptake regulation protein	fur	2	16.9	16.795	0	6.2403	-0.0831318	0.20555
P0A9B2	Glyceraldehyde-3-phosphate dehydrogenase A	gapA	21	46.5	35.532	0	122.63	-0.158602	0.202342
P0A9B6	D-erythrose-4-phosphate dehydrogenase	epd	3	9.4	37.299	0	6.3642	-0.252163	0.515563
P0A9C5	Glutamine synthetase	glnA	33	56.5	51.903	0	107.44	0.438538	0.361143
P0A9C9	Fructose-1,6-bisphosphatase 1 class 2	glpX	8	28	35.852	0	42.139	-0.0996704	0.25383
P0A9D8	2,3,4,5-tetrahydropyridine-2,6-dicarboxylate N-succinyltransferase	dapD	9	29.9	29.892	0	83.799	-0.479921	1.14603
P0A9F3	HTH-type transcriptional regulator CysB	cysB	1	2.8	36.15	0.0078014	2.8359	-0.307856	0.774861
P0A9H5	Cob(I)yrinic acid a,c-diamide adenosyltransferase	btuR	1	8.2	21.999	0.0050578	3.0523	-0.568115	0.988813
P0A9H7	Cyclopropane-fatty-acyl-phospholipid synthase	cfa	5	14.9	43.909	0	11.093	-0.14383	0.355262
P0A9J0	Ribonuclease G	rng	3	8.6	55.364	0	6.9717	-0.478338	0.685699
P0A9J8	P-protein;Chorismate mutase;Prephenate dehydratase	pheA	2	6.2	43.111	0.0037064	3.4878	-0.199941	0.743554
P0A9K3	PhoH-like protein	ybeZ	11	34.7	39.038	0	28.22	-0.361199	1.14187
P0A9K7	Phosphate-specific transport system accessory protein PhoU	phoU	2	7.9	27.417	0.003012	3.7342	-0.148076	0.366455
P0A9K9	FKBP-type peptidyl-prolyl cis-trans isomerase SlyD	slyD	2	7.1	20.853	0	10.904	-0.149442	0.350602
P0A9L3	FKBP-type 22 kDa peptidyl-prolyl cis-trans isomerase	fklB	5	26.7	22.216	0	39.947	-0.362838	0.673134
P0A9L5	Peptidyl-prolyl cis-trans isomerase C	ppiC	7	49.5	10.232	0	30.511	-0.0305678	0.0763373
P0A9L8	Pyrroline-5-carboxylate reductase	proC	2	9.7	28.145	0.0050651	3.0722	0.0154937	0.0300955
P0A9M0	Lon protease	lon	39	46.6	87.437	0	181.99	-0.406183	0.995566
P0A9M8	Phosphate acetyltransferase	pta	34	43.3	77.171	0	219.07	-0.36849	0.452131
P0A9N4	Pyruvate formate-lyase 1-activating enzyme	pflA	2	11	28.204	0.0015198	3.8898	-0.370125	0.552388
P0A9P0	Dihydrolipoyl dehydrogenase	lpdA	43	58	50.688	0	243.76	0.0499013	0.0369314
P0A9P4	Thioredoxin reductase	trxB	3	11.2	34.623	0	7.499	-0.144828	0.540858
P0A9P6	ATP-dependent RNA helicase DeaD	deaD	27	45.6	70.545	0	163.34	-0.5054	1.09338
P0A9Q1	Aerobic respiration control protein ArcA	arcA	14	45.4	27.292	0	111.89	-0.041364	0.0213264
P0A9Q5	Acetyl-coenzyme A carboxylase carboxyl transferase subunit beta	accD	4	22	33.322	0	10.353	-0.286233	0.743011
P0A9Q7	Aldehyde-alcohol dehydrogenase;Alcohol dehydrogenase;Acetaldehyde dehydrogenase [acetylating];Pyruvate-formate-lyase deactivase	adhE	66	51.4	96.126	0	323.31	-0.142047	0.421652
P0A9Q9	Aspartate-semialdehyde dehydrogenase	asd	5	22.3	40.017	0	12.715	-0.546898	1.21106
P0A9R4	2Fe-2S ferredoxin	fdx	3	27.9	12.331	0	12.421	0.0390797	0.0980806
P0A9R7	Cell division ATP-binding protein FtsE	ftsE	10	41	24.439	0	53.376	0.0942732	0.186388
P0A9T0	D-3-phosphoglycerate dehydrogenase	serA	6	15.1	44.175	0	10.728	-0.247387	0.893838
P0A9U1	Uncharacterized ABC transporter ATP-binding protein YbhF	ybhF	9	15.9	63.132	0	15.673	-0.0315119	0.0857176
P0A9U3	Uncharacterized ABC transporter ATP-binding protein YbiT	ybiT	12	26	59.857	0	31.885	-0.717848	0.78943
P0A9V1	Lipopolysaccharide export system ATP-binding protein LptB	lptB	20	54.8	26.8	0	105.44	0.0847276	0.247849
P0A9W3	Energy-dependent translational throttle protein EttA	ettA	26	48.8	62.442	0	105.32	-0.469053	0.730281
P0A9X1	Zinc import ATP-binding protein ZnuC	znuC	9	24.7	27.867	0	20.596	-0.190937	0.631333
P0A9X4	Rod shape-determining protein MreB	mreB	32	51	36.952	0	166.2	-0.155469	0.350117
P0A9X9	Cold shock protein CspA	cspA	8	64.3	7.4032	0	35.426	-0.293732	0.996763
P0A9Y6	Cold shock-like protein CspC	cspC	5	53.6	7.4023	0	45.104	-0.233821	0.755087
P0A9Z1	Nitrogen regulatory protein P-II 1	glnB	4	36.6	12.425	0	7.642	0.516029	1.38204
P0AA04	Phosphocarrier protein HPr	ptsH	3	55.3	9.1193	0	51.35	0.119139	0.359226
P0AA10	50S ribosomal protein L13	rplM	27	64.1	16.018	0	145.51	0.0130342	0.00723199
P0AA16	Transcriptional regulatory protein OmpR	ompR	7	36.8	27.353	0	22.059	-0.177966	0.452485
P0AA25	Thioredoxin-1	trxA	3	39.4	11.806	0	34.647	-0.133849	0.461325
P0AA39	Ribosomal large subunit pseudouridine synthase C	rluC	3	8.8	36.026	0	16.929	-0.139775	0.156371
P0AA43	Ribosomal small subunit pseudouridine synthase A	rsuA	5	34.6	25.865	0	29.571	-0.0718899	0.152084
P0AA47;P76037	Low-affinity putrescine importer PlaP	plaP	9	14.6	49.537	0	25.487	0.156658	0.285809
P0AA53	Protein QmcA	qmcA	15	48.9	33.743	0	63.279	-0.0741634	0.242947
P0AA82	Cytosine permease	codB	8	17.4	43.649	0	26.594	-0.0250657	0.0564737
P0AA91	Uncharacterized lipoprotein YeaY	yeaY	10	49.7	20.921	0	42.959	-0.00645065	0.0115015
P0AA93	Sensor histidine kinase YpdA	ypdA	4	6.5	62.657	0	9.473	0.213168	0.788817
P0AA95	Uncharacterized protein YacC	yacC	3	30.4	12.854	0	6.2045	-0.155553	0.31055
P0AA97	Uncharacterized protein YaeQ	yaeQ	1	7.2	20.876	0	8.9376	-0.465735	1.08058
P0AA99	Putative L,D-transpeptidase YafK	yafK	5	19.5	28.021	0	14.619	-0.0722783	0.254828
P0AAA1	Inner membrane protein YagU	yagU	9	18.6	22.967	0	47.888	-0.0545966	0.235557
P0AAA7	Protein WzxE	wzxE	1	3.1	44.959	0	8.9111	0.169863	0.359686
P0AAB6	UTP--glucose-1-phosphate uridylyltransferase	galF	13	49.5	32.829	0	70.558	-0.185345	0.31634
P0AAC0	Universal stress protein E	uspE	4	16.8	35.706	0	17.379	-0.483164	0.647503
P0AAC4	Inner membrane protein YbhL	ybhL	1	3.4	25.902	0.0084211	2.7695	-0.01625	0.0243438
P0AAC8	Iron-binding protein IscA	iscA	2	23.4	11.556	0.00085763	5.9523	-0.347023	0.727836
P0AAD2	Tryptophan-specific transport protein	mtr	1	2.4	44.332	0	10.734	0.17502	0.786656
P0AAD6	Serine transporter	sdaC	7	12.8	46.906	0	70.485	-0.00317128	0.00612375
P0AAD8	Threonine/serine transporter TdcC	tdcC	1	2.7	48.878	0	48.195	0.00123024	0.00252178
P0AAE0	D-serine/D-alanine/glycine transporter	cycA	3	6	51.659	0	41.116	0.0131385	0.0309806
P0AAE2	Proline-specific permease ProY	proY	6	8.5	50.215	0	19.84	0.0437438	0.0762848
P0AAF6	Arginine transport ATP-binding protein ArtP	artP	6	24.8	27.022	0	67.831	-0.277827	0.978013
P0AAG3	Glutamate/aspartate transport ATP-binding protein GltL	gltL	11	38.6	26.661	0	39.645	0.089578	0.201795
P0AAG5	Multidrug resistance-like ATP-binding protein MdlB	mdlB	7	14	65.222	0	30.275	-0.0437291	0.118222
P0AAH0	Phosphate import ATP-binding protein PstB	pstB	15	61.1	29.027	0	87.414	0.057689	0.162331
P0AAH4;P77268	Peptide transport system ATP-binding protein SapD	sapD	9	34.5	37.66	0	39.542	-0.0103804	0.0269918
P0AAH8	Peptide transport system ATP-binding protein SapF	sapF	7	24.6	30.57	0	14.593	-0.00744375	0.0302247
P0AAI3	ATP-dependent zinc metalloprotease FtsH	ftsH	93	64.3	70.707	0	323.31	0.105568	0.295388
P0AAI5	3-oxoacyl-[acyl-carrier-protein] synthase 2	fabF	4	13.3	43.045	0	15.586	-0.239307	0.789565
P0AAI9	Malonyl CoA-acyl carrier protein transacylase	fabD	1	5.5	32.417	0.0084151	2.7639	-0.9085	0.732752
P0AAJ3	Formate dehydrogenase, nitrate-inducible, iron-sulfur subunit	fdnH	2	7.5	32.238	0	7.4138	0.0603511	0.169038
P0AAJ5	Formate dehydrogenase-O iron-sulfur subunit	fdoH	11	31	33.1	0	99.967	0.287616	0.71279
P0AAP3	Transcriptional repressor FrmR	frmR	3	30.8	10.318	0	6.401	0.0404701	0.0877204
P0AAR3	Cys-tRNA(Pro)/Cys-tRNA(Cys) deacylase YbaK	ybaK	5	27.7	17.093	0	11.793	-0.137063	0.26547
P0AAS0	Inner membrane protein YlaC	ylaC	9	35.3	18.267	0	62.093	-0.0476119	0.150499
P0AAS7	Uncharacterized protein YbcJ	ybcJ	2	30	7.3895	0	9.0821	-0.404126	1.19102
P0AAT4	Miniconductance mechanosensitive channel YbdG	ybdG	8	16.4	46.602	0	33.553	0.0279153	0.0868101
P0AAT6	Ribosomal silencing factor RsfS	rsfS	8	48.6	11.582	0	259.12	0.106803	0.107494
P0AAU2	Uncharacterized protein YbfA	ybfA	1	19.1	8.2745	0	6.2689	-0.0829995	0.293481
P0AAX8	Probable L,D-transpeptidase YbiS	ybiS	8	30.7	33.325	0	32.033	-0.127266	0.316043
P0AAZ7	UPF0434 protein YcaR	ycaR	3	35	6.8549	0.00084104	5.5674	-0.190643	0.560434
P0AB01	Envelope biogenesis factor ElyC	elyC	4	15.8	28.666	0	13.694	0.0392532	0.080639
P0AB10	Uncharacterized lipoprotein YmbA	ymbA	17	57.8	20.634	0	97.485	-0.125287	0.34936
P0AB12	Inner membrane protein YccF	yccF	3	22.3	16.275	0	25.732	0.0844021	0.202543
P0AB18	Sulfurtransferase TusE	tusE	1	10.1	12.41	0.0007837	4.3393	-0.22172	0.23778
P0AB24	Iron uptake system component EfeO	efeO	9	35.5	41.137	0	19.189	0.0986347	0.224071
P0AB26	Uncharacterized lipoprotein YceB	yceB	7	45.7	20.5	0	45.7	0.24269	0.807893
P0AB28	Uncharacterized protein YceD	yceD	3	13.9	19.315	0	13.535	-0.196714	0.515399
P0AB31	Uncharacterized protein YceK	yceK	1	26.7	8.4427	0.00078555	4.3472	-0.0827707	0.168102
P0AB35	Uncharacterized protein YcfJ	ycfJ	4	29.1	18.92	0	49.941	0.853451	1.72925
P0AB38	Penicillin-binding protein activator LpoB	lpoB	10	32.9	22.515	0	161.83	-0.048186	0.153646
P0AB43	Protein YcgL	ycgL	3	27.8	12.414	0.00085397	5.8248	-0.251444	0.280093
P0AB58	Lipopolysaccharide assembly protein B	lapB	7	21.9	44.531	0	27.891	-0.00421651	0.0115404
P0AB67	NAD(P) transhydrogenase subunit beta	pntB	9	13.9	48.722	0	26.348	0.00305239	0.00827022
P0AB71	Fructose-bisphosphate aldolase class 2	fbaA	20	45.1	39.147	0	84.317	-0.706207	0.749801
P0AB77	2-amino-3-ketobutyrate coenzyme A ligase	kbl	8	20.1	43.117	0	79.768	-0.167536	0.582022
P0AB89	Adenylosuccinate lyase	purB	10	21.7	51.542	0	37.277	-0.638263	0.74161
P0AB91	Phospho-2-dehydro-3-deoxyheptonate aldolase, Phe-sensitive	aroG	6	19.7	38.009	0	24.554	-0.454316	0.562516
P0AB98	ATP synthase subunit a	atpB	5	18.8	30.303	0	24.088	0.0884304	0.14553
P0ABA0	ATP synthase subunit b	atpF	26	61.5	17.264	0	277.34	0.124994	0.370609
P0ABA4	ATP synthase subunit delta	atpH	12	44.1	19.332	0	65.033	0.0547956	0.070136
P0ABA6	ATP synthase gamma chain	atpG	35	66.9	31.577	0	135.45	0.180429	0.282512
P0ABB0	ATP synthase subunit alpha	atpA	85	70.6	55.221	0	323.31	0.0611451	0.0814868
P0ABB4	ATP synthase subunit beta	atpD	87	81.3	50.325	0	323.31	0.132649	0.182419
P0ABB8	Magnesium-transporting ATPase, P-type 1	mgtA	48	40.3	99.465	0	323.31	-0.140173	0.417354
P0ABC3	Modulator of FtsH protease HflC	hflC	47	53.6	37.649	0	317.74	-0.0389538	0.102942
P0ABC7	Modulator of FtsH protease HflK	hflK	53	62.8	45.544	0	323.31	-0.00626882	0.0136272
P0ABC9	High-affinity choline transport protein	betT	5	9.7	75.841	0	22.421	-0.11245	0.455338
P0ABD3	Bacterioferritin	bfr	2	16.5	18.495	0.00081433	5.0099	-0.121002	0.336503
P0ABD5	Acetyl-coenzyme A carboxylase carboxyl transferase subunit alpha	accA	16	45.1	35.241	0	104.23	-0.441116	1.50224
P0ABD8	Biotin carboxyl carrier protein of acetyl-CoA carboxylase	accB	3	26.3	16.687	0	13.052	-0.147853	0.390275
P0ABE5	Cytochrome b561	cybB	2	8.5	20.286	0	16.63	0.360728	0.59201
P0ABF1	Poly(A) polymerase I	pcnB	6	17.6	53.87	0	32.152	-0.210155	0.35775
P0ABF8	CDP-diacylglycerol--glycerol-3-phosphate 3-phosphatidyltransferase	pgsA	2	10.4	20.7	0.0050909	3.2249	0.148725	0.230297
P0ABG4	Lipid II flippase FtsW	ftsW	6	12.1	45.987	0	14.373	0.149687	0.37853
P0ABG7	Rod shape-determining protein RodA	mrdB	6	15.7	40.476	0	22.203	-0.0402285	0.0967701
P0ABH0	Cell division protein FtsA	ftsA	6	16.4	45.329	0	19.36	-0.180258	0.696454
P0ABH7	Citrate synthase	gltA	8	23.7	48.014	0	46.467	-0.413342	1.47506
P0ABH9	ATP-dependent Clp protease ATP-binding subunit ClpA	clpA	20	34.4	84.206	0	79.275	-0.300583	0.675363
P0ABI4	Magnesium transport protein CorA	corA	11	32.3	36.589	0	71.733	0.137963	0.408231
P0ABI8	Cytochrome bo(3) ubiquinol oxidase subunit 1	cyoB	17	17.9	74.367	0	62.796	0.256116	0.94615
P0ABJ1	Cytochrome bo(3) ubiquinol oxidase subunit 2	cyoA	43	53	34.911	0	246.03	0.209202	0.69695
P0ABJ3	Cytochrome bo(3) ubiquinol oxidase subunit 3	cyoC	2	5.4	22.622	0	18.472	0.347935	0.299558
P0ABJ9	Cytochrome bd-I ubiquinol oxidase subunit 1	cydA	25	32	58.204	0	123.16	0.319136	0.935851
P0ABK2	Cytochrome bd-I ubiquinol oxidase subunit 2	cydB	3	9.2	42.453	0	11.299	0.30309	0.763893
P0ABK5	Cysteine synthase A	cysK	12	36.2	34.489	0	49.012	-0.0786355	0.327473
P0ABM9	Cytochrome c-type biogenesis protein CcmH	ccmH	5	15.7	39.089	0	20.134	-0.0124429	0.0272314
P0ABN1	Diacylglycerol kinase	dgkA	2	16.4	13.245	0.00081103	4.9347	0.159952	0.225428
P0ABN5	Anaerobic C4-dicarboxylate transporter DcuA	dcuA	9	13.2	45.75	0	66.359	0.14765	0.523964
P0ABP8	Purine nucleoside phosphorylase DeoD-type	deoD	10	44.4	25.95	0	49.137	-0.725362	0.809178
P0ABQ0	Coenzyme A biosynthesis bifunctional protein CoaBC;Phosphopantothenoylcysteine decarboxylase;Phosphopantothenate--cysteine ligase	coaBC	5	11.6	43.438	0	19.533	-0.136391	0.462792
P0ABS1	RNA polymerase-binding transcription factor DksA	dksA	4	32.5	17.528	0	23.37	-0.136037	0.402276
P0ABS5	DNA primase	dnaG	4	7.9	65.564	0	6.5872	-0.288739	0.783163
P0ABT2	DNA protection during starvation protein	dps	14	68.9	18.695	0	70.269	0.242716	0.238607
P0ABU0	1,4-dihydroxy-2-naphthoyl-CoA synthase	menB	4	20.4	31.633	0	15.851	-0.235597	0.773581
P0ABU2	Ribosome-binding ATPase YchF	ychF	19	47.4	39.667	0	137.34	-0.196811	0.396134
P0ABU7	Biopolymer transport protein ExbB	exbB	6	28.7	26.287	0	67.12	0.252593	0.809669
P0ABU9	Protein TolQ	tolQ	13	29.1	25.597	0	51.182	-0.011851	0.0242853
P0ABV2	Biopolymer transport protein ExbD	exbD	5	22	15.527	0	15.843	0.333042	1.03505
P0ABV6	Protein TolR	tolR	3	21.8	15.383	0	8.5321	0.0415414	0.0896685
P0ABZ6	Chaperone SurA	surA	23	49.3	47.283	0	167.85	-0.1366	0.317624
P0AC02	Outer membrane protein assembly factor BamD	bamD	39	70.6	27.829	0	323.31	-0.0143655	0.0382755
P0AC13	Dihydropteroate synthase	folP	3	13.5	30.615	0.0015361	4.0698	-0.159529	0.853533
P0AC19	D-erythro-7,8-dihydroneopterin triphosphate epimerase	folX	4	37.5	14.082	0	21.028	-0.0697867	0.296738
P0AC23	Probable formate transporter 1	focA	5	11.9	30.99	0	11.769	-0.0364698	0.0696658
P0AC30	Cell division protein FtsX	ftsX	11	30.1	38.543	0	106.3	0.0839965	0.272972
P0AC33;P14407	Fumarate hydratase class I, aerobic;Fumarate hydratase class I, anaerobic	fumA;fumB	8	21.5	60.298	0	130.51	-0.485154	1.113
P0AC38	Aspartate ammonia-lyase	aspA	13	29.9	52.356	0	46.206	-0.0898113	0.292666
P0AC41	Succinate dehydrogenase flavoprotein subunit	sdhA	70	74.7	64.421	0	323.31	-0.137368	0.554369
P0AC44	Succinate dehydrogenase hydrophobic membrane anchor subunit	sdhD	2	8.7	12.867	0.00080321	4.811	0.358836	0.266873
P0AC47	Fumarate reductase iron-sulfur subunit	frdB	6	26.2	27.123	0	19.327	0.0354843	0.128874
P0AC53	Glucose-6-phosphate 1-dehydrogenase;Extracellular death factor	zwf	10	25.3	55.704	0	31.242	-0.418301	0.827946
P0AC59	Glutaredoxin-2	grxB	2	17.7	24.35	0	10.12	-0.528088	0.86448
P0AC62	Glutaredoxin-3	grxC	4	67.5	9.1374	0	23.398	0.0933603	0.118461
P0AC69	Glutaredoxin-4	grxD	6	37.4	12.879	0	14.433	-0.242692	0.547842
P0AC75	3-deoxy-D-manno-octulosonic acid transferase	waaA	10	22.8	47.29	0	97.008	0.126448	0.386483
P0AC78	Undecaprenyl-phosphate alpha-N-acetylglucosaminyl 1-phosphate transferase	wecA	6	8.4	40.957	0	12.926	0.151021	0.624178
P0AC86	Glycogen phosphorylase	glgP	2	3.3	93.171	0.00082645	5.3193	-0.583684	0.643358
P0AC92	Protein GnsA	gnsA	2	40.4	6.5755	0.0078236	2.8513	-0.128713	0.643633
P0ACA1	Uncharacterized GST-like protein YibF	yibF	1	7.9	22.545	0.0084866	2.8132	-0.153759	0.355623
P0ACA3	Stringent starvation protein A	sspA	6	37.3	24.305	0	27.323	-0.215591	0.446123
P0ACB0	Replicative DNA helicase	dnaB	9	25.1	52.389	0	29.536	-0.299552	0.494628
P0ACB2	Delta-aminolevulinic acid dehydratase	hemB	3	9.3	35.624	0	6.623	-0.189271	0.218836
P0ACB4	Protoporphyrinogen IX dehydrogenase [menaquinone]	hemG	7	33.1	21.226	0	31.768	0.312223	0.994028
P0ACB7	Protein HemY	hemY	15	42.2	45.244	0	100.41	0.0378545	0.0901323
P0ACC3	Iron-sulfur cluster insertion protein ErpA	erpA	4	43	12.1	0	12.946	-0.159011	0.594937
P0ACC7	Bifunctional protein GlmU;UDP-N-acetylglucosamine pyrophosphorylase;Glucosamine-1-phosphate N-acetyltransferase	glmU	11	28.7	49.19	0	28.073	-0.298225	0.315649
P0ACD4	Iron-sulfur cluster assembly scaffold protein IscU	iscU	5	41.4	13.848	0	21.94	-0.132228	0.340351
P0ACE7	HIT-like protein HinT	hinT	3	31.9	13.241	0	11.91	-0.339505	1.13397
P0ACF0	DNA-binding protein HU-alpha	hupA	9	60	9.5349	0	26.087	-0.0872739	0.0767454
P0ACF4	DNA-binding protein HU-beta	hupB	5	52.2	9.2255	0	10.482	-0.102767	0.180307
P0ACF8	DNA-binding protein H-NS	hns	9	55.5	15.539	0	87.105	-0.164131	0.354703
P0ACJ0	Leucine-responsive regulatory protein	lrp	4	32.3	18.887	0	7.0395	-0.226287	1.64033
P0ACJ8	cAMP-activated global transcriptional regulator CRP	crp	17	61.9	23.64	0	59.048	0.0653769	0.0637422
P0ACL0	Glycerol-3-phosphate regulon repressor	glpR	4	19	28.048	0	8.0074	-0.212779	1.11717
P0ACL9	Pyruvate dehydrogenase complex repressor	pdhR	1	5.5	29.425	0.0084567	2.7885	-0.177319	0.392095
P0ACP1	Catabolite repressor/activator	cra	4	16.5	37.999	0	7.9213	-0.114348	0.305957
P0ACP7	HTH-type transcriptional repressor PurR	purR	1	5.9	38.174	0.0057471	2.9635	0.508595	0.0918996
P0ACQ4	Hydrogen peroxide-inducible genes activator	oxyR	2	7.5	34.276	0.0015349	4.0253	-0.182224	0.439062
P0ACR9	Transcriptional repressor MprA	mprA	4	32.4	20.563	0	7.5367	-0.367241	1.18949
P0ACS7	HTH-type transcriptional regulator RpiR	rpiR	1	4.7	32.362	0.0084746	2.8028	-0.313141	0.496446
P0ACU2	HTH-type transcriptional regulator RutR	rutR	1	8.5	23.687	0.008427	2.7712	0.0335681	0.0879682
P0ACV0	Lipid A biosynthesis lauroyltransferase	lpxL	13	31.4	35.406	0	39.803	0.011645	0.0138408
P0ACV2	Lipid A biosynthesis palmitoleoyltransferase	lpxP	5	17	35.493	0	9.7025	-0.0288143	0.0484152
P0ACV4	Lipopolysaccharide assembly protein A	lapA	3	22.5	11.351	0	14.17	0.0657094	0.114794
P0ACV8	Uncharacterized protein YmjA	ymjA	1	25.9	9.3212	0.00082372	5.2956	-0.760653	0.373941
P0ACW2	Uncharacterized protein YdbJ	ydbJ	4	52.3	8.6959	0	7.6767	-0.148346	0.615173
P0ACY1	Putative NAD(P)H nitroreductase YdjA	ydjA	4	30.1	20.059	0	11.779	-0.0793311	0.384279
P0AD05	Uncharacterized protein YecA	yecA	2	13.1	25.039	0.0015492	4.1876	-0.660697	1.07457
P0AD07	Uncharacterized protein YecF	yecF	3	52.7	8.2385	0	20.09	-0.132565	0.73161
P0AD10	Uncharacterized protein YecJ	yecJ	3	56.6	9.1225	0	6.8289	0.202758	0.597434
P0AD12	Protein YeeZ	yeeZ	3	14.6	29.68	0	8.5177	-0.0193221	0.0348476
P0AD14	Sensor histidine kinase YehU	yehU	3	6.8	62.092	0	16.277	0.0483608	0.187782
P0AD24	UPF0352 protein YejL	yejL	2	25.3	8.2884	0	19.706	-0.0443433	0.0742715
P0AD27	Inner membrane protein YejM	yejM	25	41	67.295	0	151.24	0.0289529	0.0797437
P0AD42	Phosphatidylglycerophosphatase C	pgpC	6	29.9	24.439	0	46.796	0.179564	0.316526
P0AD44	Uncharacterized protein YfhG	yfhG	7	30	27.348	0	100.92	-0.146255	0.507932
P0AD49	Ribosome-associated inhibitor A	raiA	4	30.1	12.784	0	9.8844	0.424755	0.990478
P0AD53	Uncharacterized protein YgaC	ygaC	1	10.5	13.066	0.0043732	3.2518	0.132052	0.370118
P0AD57	Octaprenyl-diphosphate synthase	ispB	3	13	35.217	0	11.699	-0.251101	0.425692
P0AD59	Inhibitor of vertebrate lysozyme	ivy	2	16.6	16.872	0.00078802	4.3938	0.153979	0.348264
P0AD61	Pyruvate kinase I	pykF	24	54.7	50.729	0	104.93	-0.299156	0.823584
P0AD65	Penicillin-binding protein 2	mrdA	23	38.5	70.856	0	139.77	-0.00678317	0.0135918
P0AD68	Peptidoglycan synthase FtsI	ftsI	25	39.1	63.877	0	115.12	0.0220922	0.062248
P0AD70	D-alanyl-D-alanine-carboxypeptidase/endopeptidase AmpH	ampH	3	8.8	41.849	0	16.879	-0.296161	0.510575
P0AD99	Branched-chain amino acid transport system 2 carrier protein	brnQ	3	7.5	46.208	0	8.3872	-0.0430527	0.0734622
P0ADA3	Murein hydrolase activator NlpD	nlpD	11	27.2	40.149	0	54.844	-0.00501506	0.0110857
P0ADA5	Uncharacterized lipoprotein YajG	yajG	17	40.1	20.95	0	141.3	-0.102644	0.205798
P0ADA7	Osmotically-inducible lipoprotein B	osmB	6	40.3	6.948	0	17.324	0.610484	1.76157
P0ADB1	Osmotically-inducible lipoprotein E	osmE	3	25.9	12.021	0	18.756	0.0843385	0.276152
P0ADB7	Entericidin B	ecnB	3	39.6	4.8095	0	90.004	-0.0471694	0.148905
P0ADC1	LPS-assembly lipoprotein LptE	lptE	6	22.8	21.356	0	128.85	-0.201056	0.831734
P0ADC3	Lipoprotein-releasing system transmembrane protein LolC	lolC	14	25.3	43.263	0	74.886	-0.0351276	0.0965865
P0ADC6	Lipopolysaccharide export system permease protein LptG	lptG	14	33.6	39.618	0	58.756	0.0509256	0.133252
P0ADD7	Putative transcription factor YjjQ	yjjQ	1	5.8	27.032	0.0084388	2.7825	-0.03473	0.110031
P0ADE4	Translocation and assembly module TamA	tamA	23	37.8	64.795	0	196.08	-0.042408	0.120962
P0ADE6	Uncharacterized protein YgaU	ygaU	15	66.4	16.063	0	122.12	0.095403	0.144086
P0ADE8	tRNA-modifying protein YgfZ	ygfZ	5	19	36.094	0	11.174	-0.408027	0.863631
P0ADG4	Inositol-1-monophosphatase	suhB	21	53.9	29.172	0	146.3	0.181328	0.0807424
P0ADG7	Inosine-5-monophosphate dehydrogenase	guaB	11	19.1	52.022	0	43.688	-0.138271	0.214792
P0ADK0	Uncharacterized protein YiaF	yiaF	33	75.8	25.663	0	190.21	0.158091	0.445517
P0ADL3	Uncharacterized protein YicN	yicN	5	42	17.219	0	25.965	0.0536035	0.175747
P0ADM4	Uncharacterized protein YidQ	yidQ	7	55.5	11.826	0	140.63	-0.0301685	0.0680784
P0ADM8	Uncharacterized protein YieE	yieE	2	7.6	27.646	0.002271	3.8471	-0.277498	0.661228
P0ADN2	UPF0438 protein YifE	yifE	10	50	13.133	0	52.831	-0.0193768	0.0207428
P0ADN6	Uncharacterized lipoprotein YifL	yifL	4	65.7	7.1771	0	23.059	0.0520884	0.123623
P0ADP7	Ubiquinone biosynthesis protein UbiJ	ubiJ	1	5.5	22.152	0.0030053	3.687	-0.224754	0.288233
P0ADP9	Protein YihD	yihD	3	39.3	10.273	0	7.3701	0.398414	0.979086
P0ADQ2	Uncharacterized protein YiiD	yiiD	3	8.2	37.094	0	7.3363	-0.273553	0.407699
P0ADQ7	Uncharacterized protein YgaM	ygaM	3	32.1	11.847	0	8.6461	0.095349	0.238715
P0ADR6	Ribosomal RNA large subunit methyltransferase M	rlmM	2	7.1	41.905	0.000819	5.0816	-0.181	0.238152
P0ADR8	LOG family protein YgdH	ygdH	2	5.3	50.971	0.0015232	3.9177	0.00341543	0.00243886
P0ADS2	Cell division protein ZapA	zapA	4	35.8	12.594	0	27.761	-0.109285	0.354173
P0ADS6	Uncharacterized protein YggE	yggE	4	17.9	26.635	0	16.012	0.131456	0.468577
P0ADS9	Uncharacterized protein YggN	yggN	10	52.3	26.429	0	52.173	0.00788498	0.0125843
P0ADT2	UPF0441 protein YgiB	ygiB	13	49.8	23.479	0	67.854	0.117595	0.337296
P0ADT8	Uncharacterized protein YgiM	ygiM	26	64.1	23.076	0	186.89	0.106662	0.369895
P0ADV1	Lipopolysaccharide export system protein LptA	lptA	4	20.5	20.127	0	20.894	0.076004	0.19427
P0ADV7	Probable phospholipid-binding protein MlaC	mlaC	6	28	23.962	0	15.241	0.168318	0.226462
P0ADV9	Lipopolysaccharide export system protein LptC	lptC	7	36.6	21.702	0	24.24	0.0652065	0.124537
P0ADW3	Inner membrane protein YhcB	yhcB	12	73.5	14.961	0	95.817	0.116026	0.298215
P0ADX7	Uncharacterized protein YhhA	yhhA	3	28.8	16.624	0	37.704	0.31775	0.62475
P0ADY1	Peptidyl-prolyl cis-trans isomerase D	ppiD	64	62	68.149	0	323.31	-0.00549889	0.015105
P0ADY3	50S ribosomal protein L14	rplN	25	52.8	13.541	0	323.31	-0.0684497	0.0418894
P0ADY7	50S ribosomal protein L16	rplP	16	42.6	15.281	0	105.17	0.0703627	0.0335201
P0ADZ0	50S ribosomal protein L23	rplW	5	31	11.199	0	18.26	0.000979106	0.000514419
P0ADZ4	30S ribosomal protein S15	rpsO	5	38.2	10.269	0	34.737	0.0124009	0.005951
P0ADZ7	UPF0092 membrane protein YajC	yajC	12	40	11.887	0	134.14	-0.13362	0.405889
P0AE01	tRNA (cytidine/uridine-2-O-)-methyltransferase TrmJ	trmJ	3	13	27.048	0	11.896	-0.339446	0.363405
P0AE06	Multidrug efflux pump subunit AcrA	acrA	37	59.9	42.196	0	318.19	0.0125669	0.0334701
P0AE08	Alkyl hydroperoxide reductase subunit C	ahpC	11	51.9	20.761	0	47.732	-0.186878	0.619793
P0AE12	AMP nucleosidase	amn	1	3.7	53.994	0.00078678	4.3729	-0.217132	0.452967
P0AE14	Protein AmpE	ampE	2	10.9	32.122	0.00083472	5.4369	-0.0202262	0.0356632
P0AE16	Protein AmpG	ampG	4	7.9	53.245	0	11.471	-0.0578054	0.194597
P0AE18	Methionine aminopeptidase	map	11	35.6	29.33	0	33.866	-0.300452	0.58329
P0AE26	L-arabinose transport system permease protein AraH	araH	1	4	34.211	0.00083612	5.4721	-0.142298	0.553012
P0AE30	Arginine ABC transporter permease protein ArtM	artM	4	13.1	24.913	0	8.8105	-0.172825	0.661423
P0AE34	Arginine ABC transporter permease protein ArtQ	artQ	5	16.4	26.217	0	11.981	-0.211491	0.86162
P0AE45	UPF0053 inner membrane protein YtfL	ytfL	10	31.3	49.762	0	41.438	0.020443	0.0309847
P0AE48	Gamma-glutamylcyclotransferase family protein YtfP	ytfP	3	33.6	12.866	0	11.587	-0.444229	0.721188
P0AE52	Putative peroxiredoxin bcp	bcp	2	22.4	17.634	0	12.646	-0.179287	0.441067
P0AE78	Magnesium and cobalt efflux protein CorC	corC	3	12	33.298	0	8.4368	-0.29661	0.500459
P0AE82	Sensor protein CpxA	cpxA	12	27.8	51.624	0	74.088	0.0303593	0.116452
P0AE88	Transcriptional regulatory protein CpxR	cpxR	2	14.7	26.312	0	24.56	-0.404005	1.11793
P0AE91	Protein CreA	creA	3	21.7	17.108	0	32.506	-0.0273209	0.051565
P0AEA5	Protoheme IX farnesyltransferase	cyoE	2	4.7	32.248	0	8.3644	2.20438	3.80133
P0AEB2	D-alanyl-D-alanine carboxypeptidase DacA	dacA	55	60.5	44.443	0	293.03	-0.0708593	0.194361
P0AEB5	Low conductance mechanosensitive channel YnaI	ynaI	3	10.2	38.754	0	8.2407	-0.0516113	0.149553
P0AEC0	UPF0053 inner membrane protein YoaE	yoaE	2	3.7	56.527	0.0015279	3.9549	-0.319089	0.462318
P0AEC3	Aerobic respiration control sensor protein ArcB	arcB	22	29.9	87.982	0	190.18	0.0682138	0.216325
P0AEC5	Signal transduction histidine-protein kinase BarA	barA	14	19.3	102.45	0	51.292	-0.00796191	0.0290624
P0AEC8	Sensor histidine kinase DcuS	dcuS	9	17.1	60.55	0	53.379	0.00826581	0.0256576
P0AED0	Universal stress protein A	uspA	3	22.9	16.066	0	10.248	-0.104498	0.215289
P0AED5	Response regulator UvrY	uvrY	2	11.5	23.892	0	16.156	-0.375101	1.04733
P0AEE1	Protein DcrB	dcrB	30	78.9	19.787	0	185.57	0.197056	0.51683
P0AEE3	Serine endoprotease DegS	degS	12	34.9	37.581	0	55.098	0.135492	0.326495
P0AEE8	DNA adenine methylase	dam	1	3.2	32.099	0.003723	3.5375	-0.0626408	0.0795842
P0AEG4	Thiol:disulfide interchange protein DsbA	dsbA	2	9.1	23.104	0.0008058	4.8699	0.336202	0.555385
P0AEG6	Thiol:disulfide interchange protein DsbC	dsbC	5	21.6	25.621	0	12.252	-0.0553068	0.232507
P0AEH1	Regulator of sigma-E protease RseP	rseP	30	47.3	49.071	0	235.18	0.462398	1.46266
P0AEH5	Protein ElaB	elaB	8	49.5	11.306	0	65.577	0.254796	0.360164
P0AEI1	tRNA-2-methylthio-N(6)-dimethylallyladenosine synthase	miaB	18	45.6	53.662	0	143.17	-0.63451	0.993263
P0AEI4	Ribosomal protein S12 methylthiotransferase RimO	rimO	4	11.1	49.581	0	8.9602	-0.386951	0.707503
P0AEJ2	Isochorismate synthase EntC	entC	2	4.9	42.931	0.0015256	3.931	0.0350393	0.0343316
P0AEJ4	Osmolarity sensor protein EnvZ	envZ	11	32.9	50.333	0	32.28	0.210304	0.538174
P0AEK2	3-oxoacyl-[acyl-carrier-protein] reductase FabG	fabG	15	51.6	25.56	0	98.675	-0.287313	0.759607
P0AEK4	Enoyl-[acyl-carrier-protein] reductase [NADH] FabI	fabI	11	34	27.864	0	39.813	-0.541667	0.726831
P0AEL0	Formate dehydrogenase, cytochrome b556(fdo) subunit	fdoI	2	6.2	24.606	0	50.937	0.345627	0.953257
P0AEL6	Ferrienterobactin-binding periplasmic protein	fepB	3	11.6	34.283	0	7.7169	0.325699	0.915098
P0AEM0	FKBP-type 16 kDa peptidyl-prolyl cis-trans isomerase	fkpB	2	19.5	16.081	0.0015163	3.8566	-0.311056	0.555778
P0AEM9	Cystine-binding periplasmic protein	fliY	6	21.1	29.039	0	15.336	0.161084	0.284
P0AEN1	NAD(P)H-flavin reductase	fre	5	30	26.242	0	12.712	-0.402902	0.572874
P0AEN4	Cell division protein FtsL	ftsL	4	43	13.627	0	26.485	0.0738284	0.308533
P0AEP1	Galactose-proton symporter	galP	4	8.4	50.982	0	6.5241	0.0355263	0.0313284
P0AEP3	UTP--glucose-1-phosphate uridylyltransferase	galU	8	29.8	32.942	0	22.838	-0.23379	0.407727
P0AEQ3	Glutamine-binding periplasmic protein	glnH	15	53.6	27.19	0	59.082	0.162544	0.3521
P0AEQ6	Glutamine transport system permease protein GlnP	glnP	7	24.7	24.364	0	25.519	0.192158	0.597532
P0AER3	Glutamate/aspartate transport system permease protein GltJ	gltJ	1	7.7	27.502	0.00081566	5.0215	0.0417312	0.0435545
P0AER5	Glutamate/aspartate transport system permease protein GltK	gltK	2	7.1	24.914	0.0044118	3.3199	0.167236	0.235614
P0AES0	Bifunctional glutathionylspermidine synthetase/amidase;Glutathionylspermidine amidase;Glutathionylspermidine synthetase	gss	4	6.5	70.531	0	9.1548	-0.200968	0.800055
P0AES4	DNA gyrase subunit A	gyrA	16	24.5	96.962	0	101.84	-0.35006	0.658404
P0AES6	DNA gyrase subunit B	gyrB	29	43	89.949	0	174.46	-0.375751	0.58976
P0AET2	Acid stress chaperone HdeB	hdeB	2	27.8	12.043	0.00080515	4.8387	0.61766	1.65302
P0AEU3	Histidine transport system permease protein HisM	hisM	2	8.8	26.869	0.0015209	3.8929	-0.281133	0.845239
P0AEU7	Chaperone protein Skp	skp	12	38.5	17.688	0	100.68	-0.0140737	0.00901403
P0AEW6	Inosine-guanosine kinase	gsk	5	14.1	48.448	0	15.301	-0.363587	0.572451
P0AEX3	Alpha-ketoglutarate permease	kgtP	11	17.4	47.052	0	77.725	0.0327911	0.0717414
P0AEX9	Maltose-binding periplasmic protein	malE	4	16.4	43.387	0	18.914	0.276197	0.423902
P0AEY8	Multidrug transporter MdfA	mdfA	2	4.4	44.32	0.0071378	2.8794	0.160839	0.187512
P0AEZ3	Septum site-determining protein MinD	minD	9	34.8	29.614	0	44.144	-0.215125	0.526905
P0AF01	Molybdenum transport system permease protein ModB	modB	2	13.1	24.939	0.0022727	3.8498	0.0140495	0.0228292
P0AF08	Protein mrp	mrp	4	10	39.938	0	14.788	-0.208237	0.472837
P0AF12	5-methylthioadenosine/S-adenosylhomocysteine nucleosidase	mtnN	2	15.1	24.354	0	7.2099	-0.281542	0.656542
P0AF16	Lipid II flippase MurJ	murJ	6	10.2	55.267	0	13.336	0.0505002	0.151825
P0AF20	N-acetylglucosamine repressor	nagC	9	23.9	44.541	0	21.459	-0.27541	1.26637
P0AF24	Ribonucleotide monophosphatase NagD	nagD	5	24.8	27.163	0	12.755	-0.331896	0.839679
P0AF28	Nitrate/nitrite response regulator protein NarL	narL	4	20.8	23.927	0	9.5845	-0.209612	0.726351
P0AF36	Cell division protein ZapB	zapB	3	43.2	9.6347	0	91.168	0.0505358	0.079895
P0AF43	Uncharacterized protein YjbB	yjbB	5	11.4	59.466	0	29.065	0.051932	0.136073
P0AF52;Q46817	Guanine/hypoxanthine permease GhxP	ghxP	8	13.4	45.711	0	45.601	0.146801	0.246657
P0AF70	Uncharacterized protein YjeI	yjeI	8	63.2	11.958	0	60.642	0.0800012	0.210634
P0AF90	Regulator of ribonuclease activity B	rraB	2	17.4	15.603	0.00078431	4.341	-0.0771974	0.208904
P0AF93	2-iminobutanoate/2-iminopropanoate deaminase	ridA	2	17.2	13.611	0.00084246	5.6062	0.0119527	0.0330679
P0AF98	Lipopolysaccharide export system permease protein LptF	lptF	11	29.8	40.357	0	72.213	0.0531813	0.148356
P0AFA2	Nitrate/nitrite sensor protein NarX	narX	11	21.9	67.083	0	33.539	-0.0240974	0.0942038
P0AFA5	Bacteriophage N4 adsorption protein B	nfrB	2	4	85.318	0	22.979	-0.0231803	0.104471
P0AFA7	Na(+)/H(+) antiporter NhaB	nhaB	10	17	56.728	0	83.47	-0.0178076	0.0497702
P0AFB1	Lipoprotein NlpI	nlpI	12	31.6	33.62	0	67.798	0.0118389	0.0147509
P0AFB5	Nitrogen regulation protein NR(II)	glnL	2	7.7	38.556	0.00079365	4.5681	-0.0949233	0.254684
P0AFB8	Nitrogen regulation protein NR(I)	glnG	8	27.1	52.254	0	30.063	0.0437126	0.0626889
P0AFC3	NADH-quinone oxidoreductase subunit A	nuoA	8	27.2	16.457	0	111.47	0.0357583	0.0806526
P0AFC7	NADH-quinone oxidoreductase subunit B	nuoB	24	67.7	25.056	0	126.43	0.0243759	0.0677444
P0AFD1	NADH-quinone oxidoreductase subunit E	nuoE	12	74.7	18.59	0	64.919	-0.0419324	0.163697
P0AFD4	NADH-quinone oxidoreductase subunit H	nuoH	3	8.3	36.219	0	6.347	0.172168	0.222542
P0AFD6	NADH-quinone oxidoreductase subunit I	nuoI	13	51.1	20.538	0	47.788	0.0425994	0.114289
P0AFE0	NADH-quinone oxidoreductase subunit J	nuoJ	1	4.3	19.874	0.007807	2.8378	0.184145	0.0959072
P0AFE4	NADH-quinone oxidoreductase subunit K	nuoK	2	13	10.845	0	84.267	-0.0212231	0.0454562
P0AFE8	NADH-quinone oxidoreductase subunit M	nuoM	2	4.1	56.524	0.00082576	5.3111	0.0678027	0.227291
P0AFF0	NADH-quinone oxidoreductase subunit N	nuoN	1	2.3	52.043	0.0015444	4.1756	0.109023	0.306746
P0AFF2	Nucleoside permease NupC	nupC	5	11.2	43.475	0	86.47	0.138164	0.4519
P0AFF4	Nucleoside permease NupG	nupG	5	8.6	46.389	0	10.078	0.196122	0.287574
P0AFF6	Transcription termination/antitermination protein NusA	nusA	13	29.9	54.87	0	54.129	-0.509098	0.732155
P0AFG0	Transcription termination/antitermination protein NusG	nusG	10	67.4	20.531	0	72.664	-0.183909	0.579319
P0AFG3	2-oxoglutarate dehydrogenase E1 component	sucA	49	43.4	105.06	0	309.13	-0.214307	0.27561
P0AFG6	Dihydrolipoyllysine-residue succinyltransferase component of 2-oxoglutarate dehydrogenase complex	sucB	27	46.9	44.011	0	264.49	-0.11145	0.0847905
P0AFG8	Pyruvate dehydrogenase E1 component	aceE	103	66.7	99.667	0	323.31	-0.0592734	0.0528718
P0AFH6	Oligopeptide transport system permease protein OppC	oppC	2	4	33.022	0.00078989	4.4738	-0.128717	0.866646
P0AFH8	Osmotically-inducible protein Y	osmY	2	11.4	21.073	0	25.896	0.259662	0.57487
P0AFI2	DNA topoisomerase 4 subunit A	parC	11	17.8	83.83	0	35.087	-0.245395	1.02846
P0AFI5	D-alanyl-D-alanine endopeptidase	pbpG	6	22.3	33.887	0	13.737	-0.0858033	0.295227
P0AFI7	Pyridoxine/pyridoxamine 5-phosphate oxidase	pdxH	6	36.7	25.545	0	87.59	0.0408535	0.0554527
P0AFI9	Putative permease PerM	perM	4	12.2	39.194	0	8.9248	-0.0115414	0.0421398
P0AFJ1	Protein PhnA	phnA	1	15.3	12.345	0.0043764	3.2543	-0.0767857	0.249885
P0AFJ7;P43676	Low-affinity inorganic phosphate transporter 1	pitA	20	21	53.388	0	114.24	0.0471611	0.127265
P0AFK0	Metalloprotease PmbA	pmbA	6	15.8	48.369	0	42.269	-0.243137	0.834413
P0AFK4	Spermidine/putrescine transport system permease protein PotB	potB	4	10.5	31.062	0	11.918	0.0105483	0.0266504
P0AFK6	Spermidine/putrescine transport system permease protein PotC	potC	3	8.7	29.111	0	9.8417	-0.265853	0.507271
P0AFL3	Peptidyl-prolyl cis-trans isomerase A	ppiA	4	28.9	20.431	0	28.8	0.157386	0.347999
P0AFL6	Exopolyphosphatase	ppx	4	10.3	58.135	0	9.4818	-0.138099	0.449704
P0AFL9	Paraquat-inducible protein A	pqiA	2	7.4	46.463	0.0008285	5.3653	-0.12639	0.270705
P0AFM6	Phage shock protein A	pspA	10	40.5	25.493	0	42.532	-0.270796	1.16645
P0AFM9;P0A9A2	Phage shock protein B	pspB	4	48.6	8.763	0	28.813	-0.0348899	0.0959353
P0AFN2	Phage shock protein C	pspC	3	17.6	13.517	0	6.8849	-0.0551955	0.155061
P0AFN6	Inner membrane transport permease YadH	yadH	1	3.9	28.516	0.0037175	3.5173	-0.0865142	0.367874
P0AFP4	Uncharacterized oxidoreductase YbbO	ybbO	9	40.1	29.41	0	86.111	-0.114934	0.37453
P0AFP6	Putative GTP cyclohydrolase 1 type 2	ybgI	3	19.4	26.892	0.00080972	4.9069	-0.289557	0.422643
P0AFQ2	Inner membrane transport permease YbhS	ybhS	1	4	42.059	0.00085837	5.9661	-0.0644048	0.148472
P0AFR2	C4-dicarboxylic acid transporter DauA	dauA	10	15.4	59.428	0	31.284	0.105858	0.473722
P0AFR4	Uncharacterized protein YciO	yciO	8	43.2	23.211	0	23.366	-0.242709	1.55148
P0AFS9	Murein DD-endopeptidase MepM	mepM	2	5.9	49.057	0.00082713	5.3368	-0.340532	0.540374
P0AFT2	Inner membrane amino-acid ABC transporter permease protein YecS	yecS	6	21.2	24.801	0	13.065	-0.0580057	0.164531
P0AFU0	Inner membrane ABC transporter permease protein YejB	yejB	2	8.2	40.36	0	6.3307	0.0778364	0.161806
P0AFU8	Riboflavin synthase	ribC	2	13.6	23.445	0.00084034	5.5662	-0.312614	0.584908
P0AFV4	Murein DD-endopeptidase MepS/Murein LD-carboxypeptidase	mepS	7	26.1	21.04	0	64.068	0.144037	0.403888
P0AFY2	Protein SanA	sanA	4	18.8	27.287	0	9.6177	0.0809231	0.204363
P0AFY6	Peptide antibiotic transporter SbmA	sbmA	9	16.5	46.459	0	43.926	0.0583769	0.162151
P0AFY8	Negative modulator of initiation of replication	seqA	5	34.3	20.315	0	38.941	0.00500933	0.0117849
P0AFZ3	Stringent starvation protein B	sspB	2	17	18.262	0	42.475	-0.1848	0.527918
P0AG00	Lipopolysaccharide biosynthesis protein WzzE	wzzE	24	61.8	39.489	0	188.47	0.109005	0.331375
P0AG14	Probable protease SohB	sohB	22	52.7	39.366	0	150.41	-0.135712	0.294984
P0AG16	Amidophosphoribosyltransferase	purF	3	7.3	56.487	0	6.6671	-0.0198568	0.0554619
P0AG24	Bifunctional (p)ppGpp synthase/hydrolase SpoT;GTP pyrophosphokinase;Guanosine-3,5-bis(diphosphate) 3-pyrophosphohydrolase	spoT	4	7.7	79.342	0	8.6593	-0.268272	0.860254
P0AG27	Uncharacterized protein YibN	yibN	19	52.4	15.596	0	117.88	0.0869274	0.251946
P0AG30	Transcription termination factor Rho	rho	29	58.5	47.004	0	158.87	-0.389517	0.783403
P0AG38	Threonine efflux protein	rhtC	1	6.8	22.474	0.0097765	2.6801	0.160177	0.402354
P0AG40	Riboflavin biosynthesis protein RibF;Riboflavin kinase;FMN adenylyltransferase	ribF	2	6.1	34.734	0	6.3182	-0.340301	1.2949
P0AG44	50S ribosomal protein L17	rplQ	12	45.7	14.364	0	55.345	-0.00259082	0.00150259
P0AG48	50S ribosomal protein L21	rplU	12	51.5	11.564	0	55.928	0.0145938	0.00776169
P0AG51	50S ribosomal protein L30	rpmD	9	40.7	6.5417	0	20.915	0.11646	0.0704924
P0AG55	50S ribosomal protein L6	rplF	32	62.1	18.904	0	190.9	-0.0567284	0.0336573
P0AG59	30S ribosomal protein S14	rpsN	12	27.7	11.58	0	302.23	-0.1022	0.0867732
P0AG63	30S ribosomal protein S17	rpsQ	4	32.1	9.7043	0	58.137	-0.167805	0.528297
P0AG67	30S ribosomal protein S1	rpsA	40	54.8	61.157	0	247.79	-0.516251	0.780899
P0AG71	DNA recombination protein RmuC	rmuC	6	15.6	54.764	0	34.413	-0.0556177	0.227651
P0AG82	Phosphate-binding protein PstS	pstS	3	12.1	37.023	0	14.034	0.0449282	0.0814277
P0AG86	Protein-export protein SecB	secB	5	37.4	17.277	0	183.68	-0.320386	0.490197
P0AG90	Protein translocase subunit SecD	secD	52	48.3	66.631	0	323.31	-0.0804577	0.216331
P0AG93	Protein translocase subunit SecF	secF	14	26.3	35.382	0	208.38	-0.0646572	0.141408
P0AG99	Protein-export membrane protein SecG	secG	9	52.7	11.365	0	76.404	0.134525	0.541785
P0AGA2	Protein translocase subunit SecY	secY	22	15.8	48.511	0	56.186	0.106835	0.298906
P0AGB0	Phosphoserine phosphatase	serB	2	9	35.042	0.0008244	5.3035	-0.257261	0.520026
P0AGB3	RNA polymerase sigma factor RpoH	rpoH	3	14.1	32.468	0	35.767	-0.182166	0.526394
P0AGB6	ECF RNA polymerase sigma-E factor	rpoE	5	43.5	21.695	0	61.114	-0.112172	0.357156
P0AGC0	Hexose phosphate transport protein	uhpT	4	7.8	50.606	0	10.638	-0.330932	0.404363
P0AGC3	Soluble lytic murein transglycosylase	slt	3	3.9	73.352	0.00083893	5.5516	0.0284672	0.086871
P0AGC5	Membrane-bound lytic murein transglycosylase F	mltF	9	17.6	58.301	0	37.288	-0.0164916	0.053096
P0AGC7	Protein Smp	smp	6	26.2	24.082	0	22.03	-0.0573502	0.163907
P0AGD3	Superoxide dismutase [Fe]	sodB	2	12.4	21.265	0	8.127	-0.412475	1.45037
P0AGD7	Signal recognition particle protein	ffh	15	25.2	49.787	0	38.007	-0.00434113	0.0168101
P0AGE0	Single-stranded DNA-binding protein	ssb	1	5.6	18.975	0.0037258	3.5488	-0.343163	0.959264
P0AGE9	Succinyl-CoA ligase [ADP-forming] subunit alpha	sucD	8	31.8	29.777	0	26.081	-0.691311	1.47147
P0AGG8	Metalloprotease TldD	tldD	2	6.2	51.363	0.0015552	4.2387	-0.210491	0.464012
P0AGH1	Inner membrane transport permease YhhJ	yhhJ	2	7.8	41.061	0.0050946	3.2303	0.0446517	0.180793
P0AGH3	Peptide transport system permease protein SapB	sapB	4	10.3	36.038	0	12.671	0.00540288	0.0211482
P0AGH5	Peptide transport system permease protein SapC	sapC	3	10.8	31.548	0	7.8513	-0.00759125	0.0242799
P0AGH8	Phosphate transport system permease protein PstC	pstC	2	7.8	34.121	0	7.4947	0.0843118	0.361303
P0AGI1	Ribose transport system permease protein RbsC	rbsC	7	15.6	33.451	0	39.179	0.140231	0.546444
P0AGI8	Trk system potassium uptake protein TrkA	trkA	11	28.8	50.367	0	36.713	-0.0315571	0.0484742
P0AGJ5	Uncharacterized tRNA/rRNA methyltransferase YfiF	yfiF	9	38	37.784	0	41.702	-0.102651	0.147598
P0AGJ9	Tyrosine--tRNA ligase	tyrS	10	26.2	47.526	0	71.878	-0.60221	0.677803
P0AGK4	RNA-binding protein YhbY	yhbY	1	12.4	10.784	0	6.6928	-0.282948	0.504171
P0AGK8	HTH-type transcriptional regulator IscR	iscR	9	48.8	17.336	0	89.299	-0.0402273	0.0898903
P0AGL5	Ribosome association toxin RatA	ratA	2	12	17.726	0	6.3692	0.136309	0.495033
P0AGM5	Protein sirB1	sirB1	2	10.8	30.841	0.00079302	4.5407	-0.40576	1.00057
P0AGM7	Uracil permease	uraA	4	11.9	45.06	0	12.715	0.0271085	0.0764561
P0AGM9	Xanthine permease XanP	xanP	1	5.2	48.867	0	23.141	0.181465	0.420269
P0C018	50S ribosomal protein L18	rplR	10	47	12.769	0	26.009	0.00967089	0.00411434
P0C054	Small heat shock protein IbpA	ibpA	2	13.9	15.774	0.00085179	5.7793	-0.0214837	0.0430235
P0C066	Membrane-bound lytic murein transglycosylase C	mltC	13	38.7	40.112	0	38.803	-0.0492833	0.0819971
P0C093	Nucleoid occlusion factor SlmA	slmA	2	5.6	22.836	0.00082781	5.3649	0.143862	0.58477
P0C0L2	Peroxiredoxin OsmC	osmC	1	13.3	15.088	0.0050761	3.1407	0.0863832	0.109978
P0C0L7	Proline/betaine transporter	proP	14	20	54.845	0	97.42	-0.0199591	0.0534293
P0C0R7	Ribosomal RNA large subunit methyltransferase E	rlmE	11	39.2	23.335	0	97.26	0.186129	0.228016
P0C0S1	Small-conductance mechanosensitive channel	mscS	4	16.1	30.896	0	19.537	-0.191477	0.39227
P0C0V0	Periplasmic serine endoprotease DegP	degP	70	66	49.354	0	323.31	-0.380078	1.43853
P0C8J6	D-tagatose-1,6-bisphosphate aldolase subunit GatY	gatY	7	19.7	30.812	0	21.883	0.29469	0.77249
P0C8J8	D-tagatose-1,6-bisphosphate aldolase subunit GatZ	gatZ	4	13.8	47.108	0	8.2631	-0.100533	0.292072
P0C960	Endo-type membrane-bound lytic murein transglycosylase A	emtA	12	45.8	22.226	0	46.523	-0.118093	0.32467
P0CB39	Phosphoethanolamine transferase EptC	eptC	37	44.4	66.609	0	151.22	0.00697708	0.0177252
P0CE48;P0CE47	Elongation factor Tu 2;Elongation factor Tu 1	tufB;tufA	51	66.8	43.313	0	259.84	-0.369881	0.751246
P0CE58;P0CE57;P0CE56;P0CE55;P0CE54;P0CE53;P0CE52;P0CE51;P0CE50;P0CE49;P76071	Transposase InsH for insertion sequence element IS5T;Transposase InsH for insertion sequence element IS5R;Transposase InsH for insertion sequence element IS5LO;Transposase InsH for insertion sequence element IS5K;Transposase InsH for insertion sequence element IS5I;Transposase InsH for insertion sequence element IS5H;Transposase InsH for insertion sequence element IS5F;Transposase InsH for insert…	insH11;insH10;insH9;insH8;insH7;insH6;insH4;insH3;insH2;insH1	5	12.7	39.327	0	20.087	-0.115416	0.44627
P0CG19	Inactive ribonuclease PH	rph	4	17.1	24.425	0	27.334	-0.157037	0.224618
P0DMC5	Sensor histidine kinase RcsC	rcsC	24	29.3	106.51	0	87.406	0.0897662	0.321078
P0DMC7	Transcriptional regulatory protein RcsB	rcsB	10	40.7	23.67	0	32.999	-0.120072	0.399612
P10100	Rare lipoprotein A	rlpA	11	29.3	37.528	0	109.15	-0.117399	0.264308
P10121	Signal recognition particle receptor FtsY	ftsY	15	22.7	54.513	0	52.912	-0.104297	0.472191
P10346	Glutamine transport ATP-binding protein GlnQ	glnQ	13	46.2	26.731	0	55.069	0.196352	0.550072
P10384	Long-chain fatty acid transport protein	fadL	2	5.6	48.541	0	85.181	0.452453	0.691523
P10408	Protein translocase subunit SecA	secA	50	49.3	102.02	0	292.25	-0.125229	0.356435
P10441	Lipid-A-disaccharide synthase	lpxB	9	24.9	42.382	0	17.247	0.01448	0.0338003
P10443	DNA polymerase III subunit alpha	dnaE	5	5	129.9	0	11.51	-0.0316391	0.0345874
P10903	Nitrate/nitrite transporter NarK	narK	10	15.1	49.693	0	28.189	-0.143563	0.58149
P10905	sn-glycerol-3-phosphate transport system permease protein UgpA	ugpA	1	2.7	33.263	0.0022659	3.7961	0.0826378	0.272041
P10907	sn-glycerol-3-phosphate import ATP-binding protein UgpC	ugpC	3	11.8	39.523	0.00081037	4.9192	-0.105177	0.449709
P11349;P19318	Respiratory nitrate reductase 1 beta chain	narH	9	18.8	58.066	0	25.02	0.0652784	0.268828
P11350	Respiratory nitrate reductase 1 gamma chain	narI	2	8.4	25.497	0.0015175	3.8828	0.245396	0.533443
P11557	Cell division protein DamX	damX	39	57.9	46.161	0	296.23	0.110275	0.208724
P11875	Arginine--tRNA ligase	argS	10	21.3	64.682	0	35.803	-0.445711	0.942617
P12008	Chorismate synthase	aroC	3	9.4	39.137	0.00079936	4.6702	0.00826073	0.012245
P12281	Molybdopterin molybdenumtransferase	moeA	2	6.3	44.067	0.00078927	4.4208	-0.344212	0.54921
P12295	Uracil-DNA glycosylase	ung	2	12.2	25.693	0.0084093	2.7588	-0.458251	1.29256
P12758	Uridine phosphorylase	udp	2	7.9	27.159	0.0022676	3.816	-0.362631	1.13381
P12995	Adenosylmethionine-8-amino-7-oxononanoate aminotransferase	bioA	1	2.3	47.335	0.0044313	3.4004	-0.752711	0.757689
P12996	Biotin synthase	bioB	4	16.2	38.648	0	18.464	-0.420553	0.830568
P13000	ATP-dependent dethiobiotin synthetase BioD 1	bioD1	3	15.1	24.139	0	11.482	-0.452828	0.960969
P13009	Methionine synthase	metH	8	8.2	136	0	18.325	-0.399899	0.613994
P13024	Protein FdhE	fdhE	5	20.4	34.746	0	18.417	-0.209688	1.49396
P13029	Catalase-peroxidase	katG	2	3.3	80.023	0.0015186	3.8879	0.104137	0.204732
P13035	Aerobic glycerol-3-phosphate dehydrogenase	glpD	18	44.3	56.75	0	52.312	-0.197871	0.574867
P13036	Fe(3+) dicitrate transport protein FecA	fecA	3	2.6	85.321	0	32.554	-3.27053	4.42379
P13445	RNA polymerase sigma factor RpoS	rpoS	3	18.8	37.971	0	20.12	-0.036356	0.133347
P13518	RNase E specificity factor CsrD	csrD	7	11.5	73.338	0	16.354	0.116994	0.61194
P13738	Na(+)/H(+) antiporter NhaA	nhaA	4	10.8	41.355	0	7.5216	-0.158397	0.356765
P14081	Selenocysteine-specific elongation factor	selB	6	13.8	68.867	0	25.973	-0.388278	1.63605
P14175	Glycine betaine/L-proline transport ATP-binding protein ProV	proV	12	30	44.162	0	39.196	-0.0931765	0.389322
P14176	Glycine betaine/L-proline transport system permease protein ProW	proW	1	5.1	37.619	0.00078864	4.4041	0.494581	0.916971
P15005-2;P15005	5-methylcytosine-specific restriction enzyme B	mcrB	2	8.7	34.659	0.0044183	3.3399	-0.180367	0.4829
P15029	Fe(3+) dicitrate transport system permease protein FecD	fecD	1	3.5	34.131	0.00078186	4.3065	-3.30014	4.15099
P15031	Fe(3+) dicitrate transport ATP-binding protein FecE	fecE	3	13.3	28.19	0	8.1916	-1.79631	3.90022
P15034	Xaa-Pro aminopeptidase	pepP	1	2	49.815	0.006447	2.9006	-0.393905	2.18611
P15038	Helicase IV	helD	2	4.5	77.975	0.00084674	5.686	-0.295832	2.5203
P15042	DNA ligase	ligA	8	14.8	73.605	0	63.492	-0.206092	0.466255
P15078	Carbon starvation protein A	cstA	2	4.3	75.104	0.0008489	5.7392	-0.563727	1.51245
P15254	Phosphoribosylformylglycinamidine synthase	purL	5	6.2	141.4	0	10.925	-0.371871	0.609051
P15286	Flagellar regulator flk	flk	8	33.5	36.668	0	23.281	-0.019949	0.0492129
P15288	Cytosol non-specific dipeptidase	pepD	14	35.3	52.915	0	85.611	-0.446311	1.07847
P15639	Bifunctional purine biosynthesis protein PurH;Phosphoribosylaminoimidazolecarboxamide formyltransferase;IMP cyclohydrolase	purH	9	24	57.329	0	23.787	-0.214396	0.527282
P15877	Quinoprotein glucose dehydrogenase	gcd	80	54.8	86.746	0	323.31	-0.164854	0.500605
P15977	4-alpha-glucanotransferase	malQ	5	8.8	78.503	0	12.645	-0.159007	1.10724
P16095	L-serine dehydratase 1	sdaA	5	11	48.906	0	11.133	-0.301561	0.5641
P16256	Sodium/pantothenate symporter	panF	4	8.7	51.716	0	18.68	0.0240358	0.0444302
P16456	Selenide, water dikinase	selD	7	26.2	36.687	0	15.584	-0.133804	0.238088
P16528	Acetate operon repressor	iclR	2	8	29.739	0.003003	3.6395	0.0671755	0.0540709
P16659	Proline--tRNA ligase	proS	23	44.6	63.692	0	102.93	-0.654499	1.05228
P16676	Sulfate/thiosulfate import ATP-binding protein CysA	cysA	6	27.7	41.058	0	81.203	-0.069568	0.188918
P16700	Thiosulfate-binding protein	cysP	7	25.4	37.614	0	29.254	0.0571779	0.132819
P16701	Sulfate transport system permease protein CysT	cysU	2	13	30.291	0	32.673	0.0048116	0.0124022
P16703	Cysteine synthase B	cysM	2	8.3	32.664	0.0050505	3.0404	0.141385	0.246372
P16869	FhuE receptor	fhuE	1	1.8	81.232	0.004428	3.3829	0.273641	1.17498
P16926	Cell shape-determining protein MreC	mreC	17	51.8	39.53	0	166.07	0.0553341	0.183645
P17169	Glutamine--fructose-6-phosphate aminotransferase [isomerizing]	glmS	10	23.8	66.894	0	61.575	-0.500756	0.769321
P17315	Colicin I receptor	cirA	19	39.8	73.895	0	196.91	0.574354	1.84945
P17443	UDP-N-acetylglucosamine--N-acetylmuramyl-(pentapeptide) pyrophosphoryl-undecaprenol N-acetylglucosamine transferase	murG	15	42.5	37.814	0	122.8	-0.0336405	0.0872654
P17444	Oxygen-dependent choline dehydrogenase	betA	5	14.9	61.877	0	16.399	-0.20635	0.301003
P17846	Sulfite reductase [NADPH] hemoprotein beta-component	cysI	5	13.5	63.997	0	13.36	-0.394079	1.29133
P17854	Phosphoadenosine phosphosulfate reductase	cysH	3	17.2	27.975	0	7.1361	-0.360132	0.362509
P17888	Primosomal protein N	priA	2	3.6	81.654	0.0057389	2.9229	-0.0900141	0.300071
P17952	UDP-N-acetylmuramate--L-alanine ligase	murC	9	26.3	53.625	0	52.95	-0.280371	0.565642
P17993	Ubiquinone biosynthesis O-methyltransferase	ubiG	6	33.8	26.555	0	14.903	-0.116044	0.590884
P18133	Nicotinate phosphoribosyltransferase	pncB	4	11	45.897	0.00080257	4.7934	-0.224504	1.42332
P18196	Septum site-determining protein MinC	minC	1	8.7	24.775	0.0057554	2.9951	-0.123151	0.208889
P18390	Uncharacterized protein YjjA	yjjA	3	6.7	17.352	0	39.956	0.0949783	0.144325
P18392	Sensor protein RstB	rstB	14	29.8	49.282	0	103.18	0.0451832	0.102496
P18775	Dimethyl sulfoxide reductase DmsA	dmsA	3	5.7	90.398	0	25.031	-0.314599	1.19566
P18843	NH(3)-dependent NAD(+) synthetase	nadE	7	31.3	30.636	0	19.385	-0.370356	0.565311
P19642	PTS system maltose- and glucose-specific EIICB component;Maltose and glucose permease IIC component;Maltose- and glucose-specific phosphotransferase enzyme IIB component	malX	2	4.2	56.626	0.0015326	4.0165	0.165051	0.276652
P19934	Protein TolA	tolA	9	16.6	43.156	0	37.511	0.00196966	0.00415011
P20083	DNA topoisomerase 4 subunit B	parE	8	16	70.243	0	35.723	-0.214406	0.497445
P21170	Biosynthetic arginine decarboxylase	speA	10	19	73.898	0	67.894	-0.401394	0.668275
P21338	Ribonuclease I	rna	5	20.5	29.617	0	10.17	-0.0474453	0.0529903
P21345	Proton glutamate symport protein	gltP	2	3.7	47.159	0.0029963	3.61	0.145957	0.265264
P21499	Ribonuclease R	rnr	6	10.2	92.108	0	14.801	-0.114247	0.438041
P21507	ATP-dependent RNA helicase SrmB	srmB	13	33.3	49.914	0	78.111	-0.24914	0.793321
P21513	Ribonuclease E	rne	31	36.6	118.2	0	189.14	-0.396671	1.47867
P21599	Pyruvate kinase II	pykA	10	26.9	51.357	0	90.198	-0.326907	0.860319
P21645	UDP-3-O-(3-hydroxymyristoyl)glucosamine N-acyltransferase	lpxD	4	9.4	36.038	0	17.366	-0.266885	0.91853
P21693	ATP-dependent RNA helicase DbpA	dbpA	4	14.9	49.187	0	8.9338	-0.410265	0.971819
P21829	Pyridoxal phosphate phosphatase YbhA	ybhA	2	10.3	30.201	0.00080451	4.8332	-0.353407	0.614836
P21865	Sensor protein KdpD	kdpD	12	17.1	98.717	0	38.459	0.0297419	0.128096
P21888	Cysteine--tRNA ligase	cysS	6	15	52.202	0	16.995	-0.25323	0.981691
P21889	Aspartate--tRNA ligase	aspS	8	16.4	65.913	0	21.754	-0.268327	1.01797
P22106	Asparagine synthetase B [glutamine-hydrolyzing]	asnB	3	7.8	62.658	0	7.1948	-0.116145	0.2898
P22255	3(2),5-bisphosphate nucleotidase CysQ	cysQ	1	8.1	27.176	0.00085106	5.7787	-0.34996	0.521808
P22259	Phosphoenolpyruvate carboxykinase [ATP]	pckA	8	18.5	59.643	0	21.802	-0.159534	0.376782
P22333	Adenosine deaminase	add	8	26.1	36.397	0	41.342	-0.352343	0.601072
P22523	Chromosome partition protein MukB	mukB	34	26.6	170.23	0	124.85	-0.365129	0.617514
P22634	Glutamate racemase	murI	2	8.1	31.002	0.00081833	5.0804	-0.135381	0.255408
P22729	High-affinity branched-chain amino acid transport system permease protein LivM	livM	1	3.1	46.269	0.0043956	3.296	0.0061423	0.0217715
P22731	High-affinity branched-chain amino acid transport ATP-binding protein LivF	livF	3	15.2	26.31	0.0008569	5.9501	0.152833	0.526031
P22939	Farnesyl diphosphate synthase	ispA	4	14.4	32.159	0	9.7637	-0.185837	0.403324
P23367	DNA mismatch repair protein MutL	mutL	2	4.4	67.923	0	13.353	-0.323929	1.2123
P23538	Phosphoenolpyruvate synthase	ppsA	1	2.1	87.434	0.003701	3.4526	0.0209303	0.0209425
P23721	Phosphoserine aminotransferase	serC	3	9.4	39.783	0	6.4911	-0.390675	1.51436
P23827	Ecotin	eco	3	24.1	18.192	0	27.434	0.153571	0.31665
P23830	CDP-diacylglycerol--serine O-phosphatidyltransferase	pssA	8	28.2	52.801	0	33.147	0.117326	0.104905
P23836	Transcriptional regulatory protein PhoP	phoP	3	16.1	25.535	0	7.0841	-0.394701	1.03946
P23837	Sensor protein PhoQ	phoQ	8	18.9	55.299	0	20.253	-0.0419369	0.167168
P23839	UPF0701 protein YicC	yicC	5	23	33.175	0	24.976	-0.338259	1.03629
P23842	Uncharacterized protein YfeA	yfeA	9	15	83.523	0	37.869	0.0636953	0.152955
P23843	Periplasmic oligopeptide-binding protein	oppA	11	29.8	60.898	0	33.69	-0.0788193	0.18385
P23845	Sulfate adenylyltransferase subunit 1	cysN	5	14.5	52.558	0	13.797	-0.385304	0.798643
P23865	Tail-specific protease	prc	19	28.3	76.662	0	101.21	-0.15895	0.600233
P23869	Peptidyl-prolyl cis-trans isomerase B	ppiB	5	31.7	18.153	0	13.529	-0.484336	0.979284
P23871	Ferrochelatase	hemH	8	34.1	35.884	0	56.734	-0.0917543	0.396755
P23876	Ferric enterobactin transport system permease protein FepD	fepD	3	7.8	33.871	0.00083822	5.5428	0.173103	0.252197
P23878	Ferric enterobactin transport ATP-binding protein FepC	fepC	6	31	29.784	0	29.29	0.320384	0.898264
P23882	Methionyl-tRNA formyltransferase	fmt	2	11.7	34.168	0.000815	5.0123	-0.12798	1.07856
P23886	ATP-binding/permease protein CydC	cydC	19	37.7	62.919	0	102.02	0.0294425	0.0746977
P23890	Transcriptional activator CadC	cadC	14	29.1	57.812	0	52.134	0.0268548	0.0662508
P23893	Glutamate-1-semialdehyde 2,1-aminomutase	hemL	21	42.3	45.366	0	78.365	-0.484787	0.715681
P23894	Protease HtpX	htpX	10	24.9	31.923	0	34.731	0.117167	0.19057
P23898	Probable endopeptidase NlpC	nlpC	2	20.8	17.283	0	8.6194	-0.0448062	0.157169
P23909	DNA mismatch repair protein MutS	mutS	8	13.6	95.246	0	58.621	-0.254166	0.514635
P23930	Apolipoprotein N-acyltransferase	lnt	30	40.8	57.065	0	251.4	-0.0593554	0.154474
P24077	Enterobactin exporter EntS	entS	1	2.6	43.281	0.0071582	2.8922	0.0927467	0.19726
P24173	Lipopolysaccharide heptosyltransferase 1	rfaC	8	26	35.543	0	23.811	0.0617085	0.0969554
P24177	Probable aminoglycoside efflux pump	acrD	7	10.6	113.05	0	28.248	0.282476	0.947646
P24178	Protein YffB	yffB	3	35.6	13.6	0.00081699	5.0304	-0.094333	0.423826
P24182	Biotin carboxylase	accC	28	55	49.32	0	168	-0.0551821	0.158432
P24183	Formate dehydrogenase, nitrate-inducible, major subunit	fdnG	26	27.6	112.96	0	82.22	-0.03615	0.136287
P24186	Bifunctional protein FolD;Methylenetetrahydrofolate dehydrogenase;Methenyltetrahydrofolate cyclohydrolase	folD	4	10.4	31.043	0	12.558	-0.246959	0.70539
P24188	UPF0176 protein YceA	yceA	7	19.1	39.781	0	17.934	-0.489742	0.865288
P24205	Lipid A biosynthesis myristoyltransferase	lpxM	16	43	37.41	0	50.323	0.0398261	0.0946173
P24207	Phenylalanine-specific permease	pheP	2	5.9	50.677	0	75.719	-0.102398	0.27261
P24228	D-alanyl-D-alanine carboxypeptidase DacB	dacB	20	45.1	51.798	0	130.89	0.091526	0.321408
P24251	Sigma factor-binding protein Crl	crl	5	38.3	15.655	0	12.049	-0.337649	0.863813
P24255	RNA polymerase sigma-54 factor	rpoN	4	12.6	53.989	0	15.4	-0.202643	0.308539
P24554	DNA repair protein RadA	radA	4	11.5	49.472	0	14.115	-0.20853	0.653584
P25397	Tellurite methyltransferase	tehB	7	32	22.53	0	12.579	-0.351596	1.4099
P25519	GTPase HflX	hflX	8	24.9	48.327	0	20.918	6.61214e-05	4.62732e-05
P25522	tRNA modification GTPase MnmE	mnmE	5	14.8	49.23	0	16.237	-0.168802	0.350929
P25534	2-octaprenyl-6-methoxyphenol hydroxylase	ubiH	2	8.2	42.288	0.00084317	5.6195	-0.514687	1.08183
P25535	2-octaprenylphenol hydroxylase	ubiI	4	10.2	44.244	0	8.8398	-0.251211	1.23243
P25536	Maf-like protein YhdE	yhdE	2	14.7	21.515	0	11.04	-0.366583	0.626089
P25539	Riboflavin biosynthesis protein RibD;Diaminohydroxyphosphoribosylaminopyrimidine deaminase;5-amino-6-(5-phosphoribosylamino)uracil reductase	ribD	2	6	40.338	0.001542	4.1421	-0.304536	0.725451
P25553	Lactaldehyde dehydrogenase	aldA	3	6.1	52.272	0.00081633	5.0273	0.118275	0.21827
P25665	5-methyltetrahydropteroyltriglutamate--homocysteine methyltransferase	metE	2	2.5	84.672	0.00079618	4.6159	-0.19434	0.883093
P25666	Protein HtrL	htrL	3	13.7	33.458	0	7.1225	0.0685832	0.230288
P25714	Membrane protein insertase YidC	yidC	46	42.9	61.525	0	323.31	0.174204	0.366955
P25737	Lysine-specific permease	lysP	6	7	53.575	0	19.464	0.00364749	0.00836494
P25740	Lipopolysaccharide core biosynthesis protein RfaG	rfaG	7	23.3	42.284	0	15.295	-0.0341905	0.135815
P25741	Lipopolysaccharide core heptose(I) kinase RfaP	rfaP	3	10.2	30.872	0	6.2211	-0.0231457	0.0613465
P25742	Lipopolysaccharide core heptosyltransferase RfaQ	rfaQ	5	20.1	38.73	0	29.184	-0.0489273	0.178209
P25745	tRNA-specific 2-thiouridylase MnmA	mnmA	5	14.9	40.959	0	15.141	-0.240137	0.590233
P25746	High frequency lysogenization protein HflD	hflD	3	11.3	22.947	0	7.7404	0.048624	0.066973
P25748	HTH-type transcriptional regulator GalS	galS	2	6.4	37.356	0.0050542	3.0441	-0.198586	0.30435
P25888	ATP-dependent RNA helicase RhlE	rhlE	9	27.8	49.989	0	66.851	-0.31662	0.55654
P25894	Metalloprotease LoiP	loiP	14	45.2	26.842	0	131.7	0.150567	0.419492
P26365	N-acetylmuramoyl-L-alanine amidase AmiB	amiB	3	13.7	47.985	0	10.73	0.0349849	0.0806032
P26459	Cytochrome bd-II ubiquinol oxidase subunit 1	appC	2	5.8	57.919	0	55.178	-0.0212116	0.047137
P26616	NAD-dependent malic enzyme	maeA	10	18.6	63.197	0	33.649	-0.370186	0.841577
P26646	Probable acrylyl-CoA reductase AcuI	acuI	3	14.2	34.723	0.00082508	5.3066	-0.255676	0.757137
P26647	1-acyl-sn-glycerol-3-phosphate acyltransferase	plsC	13	33.9	27.453	0	50.499	-0.00311406	0.00710362
P26648	Cell division protein FtsP	ftsP	3	8.7	51.858	0	7.184	-0.0674372	0.128907
P27128	Lipopolysaccharide 1,3-galactosyltransferase	rfaI	9	25.1	39.423	0	21.644	-0.00164286	0.00454748
P27129	Lipopolysaccharide 1,2-glucosyltransferase	rfaJ	13	30.8	39.04	0	53.155	0.0798785	0.180685
P27240	Lipopolysaccharide core heptose(II) kinase RfaY	rfaY	5	18.1	27.461	0	25.007	-0.153085	0.354565
P27241	Lipopolysaccharide core biosynthesis protein RfaZ	rfaZ	5	22.6	32.92	0	10.448	-0.0833594	0.211584
P27242	Lipopolysaccharide 1,2-N-acetylglucosaminetransferase	waaU	8	22.7	41.729	0	41.881	0.0286344	0.0802114
P27243	O-antigen ligase	rfaL	5	12.9	46.877	0	31.766	0.0540199	0.142904
P27247	Phosphate acyltransferase	plsX	4	12.4	38.214	0	13.088	-0.0585658	0.108507
P27248	Aminomethyltransferase	gcvT	4	10.2	40.146	0	10.597	-0.497885	0.685929
P27294	Protein InaA	inaA	2	12	25.296	0	14.441	-0.00787735	0.00654157
P27298	Oligopeptidase A	prlC	11	22.2	77.166	0	33.001	-0.469623	0.957446
P27300	Tetraacyldisaccharide 4-kinase	lpxK	8	32.3	35.589	0	34.582	-0.0349191	0.0987761
P27302;P33570	Transketolase 1	tktA	12	20.8	72.211	0	46.038	-0.21441	1.25596
P27303	Multidrug export protein EmrA	emrA	31	59.2	42.736	0	205.58	0.0605323	0.150641
P27306	Soluble pyridine nucleotide transhydrogenase	sthA	7	21.5	51.56	0	140.79	-0.123695	0.325171
P27434	Cytoskeleton protein RodZ	rodZ	17	34.7	36.191	0	159.56	0.0843633	0.214416
P27829	UDP-N-acetyl-D-mannosamine dehydrogenase	wecC	4	14.5	45.838	0	11.145	-0.488049	0.497767
P27833	dTDP-4-amino-4,6-dideoxygalactose transaminase	rffA	6	21	41.901	0	16.154	-0.338476	0.488182
P27836	UDP-N-acetyl-D-mannosaminuronic acid transferase	wecG	16	62.6	27.928	0	128.35	0.0412572	0.104769
P27842	Uncharacterized protein YigF	yigF	2	10.3	14.549	0.0057513	2.9679	0.0470924	0.100322
P27848	Pyridoxal phosphate phosphatase YigL	yigL	1	7.9	29.707	0.0043828	3.2641	-0.840302	0.752839
P27896	Nitrate/nitrite sensor protein NarQ	narQ	3	8.5	63.696	0	11.737	0.016161	0.0451895
P28224	Membrane-bound lysozyme inhibitor of C-type lysozyme	mliC	6	42.2	12.567	0	70.202	0.516392	1.25377
P28249	Protein AsmA	asmA	23	41.2	68.962	0	115.49	0.0426121	0.113776
P28306	UPF0755 protein YceG	yceG	11	25.3	38.247	0	24.323	-0.0906709	0.203262
P28632	DNA polymerase III subunit psi	holD	1	16.8	15.174	0.0050835	3.1952	-0.198016	0.296645
P28635	D-methionine-binding lipoprotein MetQ	metQ	11	52	29.431	0	77.698	-0.00627009	0.00697355
P29018	ATP-binding/permease protein CydD	cydD	20	28.4	65.055	0	62.578	0.0383905	0.112924
P29131	Cell division protein FtsN	ftsN	15	47	35.793	0	111.96	0.082578	0.175888
P29745	Peptidase T	pepT	1	2.7	44.923	0	7.4441	-0.30067	0.54055
P30014	Ribonuclease T	rnt	1	5.6	23.522	0	9.9359	-0.431591	0.939154
P30143	Uncharacterized transporter YaaJ	yaaJ	1	2.7	51.662	0	13.964	0.186232	0.536587
P30149	Inner membrane protein YabI	yabI	4	12.2	28.244	0	9.6932	-0.0563908	0.155942
P30744;P42630	L-serine dehydratase 2	sdaB	4	8.6	48.752	0	8.7099	-0.381522	0.743126
P30750	Methionine import ATP-binding protein MetN	metN	11	35.6	37.788	0	81.562	-0.0863221	0.240526
P30844	Sensor protein BasS	basS	5	15.7	41.029	0	20.027	0.1195	0.287636
P30847	Signal transduction histidine-protein kinase BaeS	baeS	9	25.7	51.991	0	27.734	0.19767	1.03327
P30850	Exoribonuclease 2	rnb	11	21.4	72.49	0	58.313	-0.405246	1.23468
P30855	Sensor protein EvgS	evgS	14	13.3	134.74	0	47.272	-0.0384763	0.116948
P30859	Putative ABC transporter arginine-binding protein 2	artI	2	14	26.929	0.00084388	5.6308	-0.0664527	0.101203
P30958	Transcription-repair-coupling factor	mfd	11	11.8	129.98	0	68.256	-0.25017	0.64329
P31063	Uncharacterized lipoprotein YedD	yedD	19	69.3	14.983	0	165.69	0.0737591	0.195748
P31064	UPF0394 inner membrane protein YedE	yedE	1	3.7	44.428	0.00080645	4.8725	0.129304	0.397226
P31069	Voltage-gated potassium channel Kch	kch	6	20.4	46.062	0	37.062	0.0136369	0.0384298
P31119	Bifunctional protein Aas;2-acylglycerophosphoethanolamine acyltransferase;Acyl-[acyl-carrier-protein] synthetase	aas	26	35.5	80.699	0	108.59	0.141959	0.378777
P31120	Phosphoglucosamine mutase	glmM	9	26.3	47.543	0	59.094	-0.226693	1.28899
P31142	3-mercaptopyruvate sulfurtransferase	sseA	3	18.5	30.811	0.00085985	6.026	-0.329732	0.64163
P31224	Multidrug efflux pump subunit AcrB	acrB	53	36.2	113.57	0	321.76	-0.0368017	0.095772
P31433	Uncharacterized protein YicH	yicH	9	18.5	62.272	0	49.15	0.0511322	0.114493
P31442	Multidrug resistance protein D	emrD	3	6.1	42.215	0	7.0287	0.0708313	0.229823
P31468	Inner membrane protein CbrB	cbrB	1	9.7	16.683	0.0097902	2.7024	-0.132245	0.309935
P31475	Uncharacterized HTH-type transcriptional regulator YieP	yieP	1	9.1	26.076	0.0071327	2.8793	2.81345	1.07525
P31547	D-methionine transport system permease protein MetI	metI	2	12.4	23.256	0	8.222	-0.168317	0.396342
P31548	Thiamine import ATP-binding protein ThiQ	thiQ	2	14.2	24.999	0	7.7017	0.253747	0.384914
P31549	Thiamine transport system permease protein ThiP	thiP	1	2.6	59.532	0.0050688	3.0921	0.0978759	0.458072
P31550	Thiamine-binding periplasmic protein	thiB	2	8.3	36.163	0.0030008	3.6385	-0.088021	0.209665
P31554	LPS-assembly protein LptD	lptD	20	30.7	89.67	0	157.63	-0.074419	0.193078
P31600	Bacteriophage N4 adsorption protein A	nfrA	11	14.6	111.31	0	29.984	-0.19951	0.992076
P31663	Pantothenate synthetase	panC	6	19.1	31.597	0	23.395	-0.467714	0.691794
P31680	DnaJ-like protein DjlA	djlA	13	50.9	30.579	0	91.325	0.0787582	0.230533
P31802	Nitrate/nitrite response regulator protein NarP	narP	4	26	23.575	0.00081367	4.9738	-0.284548	1.07395
P31979	NADH-quinone oxidoreductase subunit F	nuoF	49	63.1	49.292	0	323.31	-0.0269235	0.0673265
P32099	Lipoate-protein ligase A	lplA	1	5.6	37.925	0.00079491	4.5849	0.536605	0.182496
P32131	Oxygen-independent coproporphyrinogen-III oxidase	hemN	4	11.6	52.728	0	9.0492	-0.232965	0.553148
P32132	GTP-binding protein TypA/BipA	typA	28	36.7	67.355	0	213.18	-0.457386	0.633516
P32151	Uncharacterized protein YiiG	yiiG	3	14	39.294	0	7.8086	0.111263	0.39134
P32160	Uncharacterized protein YiiQ	yiiQ	6	38.2	21.763	0	44.195	0.0643266	0.200239
P32176	Formate dehydrogenase-O major subunit	fdoG	60	46.8	112.55	0	323.31	0.111006	0.309187
P32662	Phosphoglycolate phosphatase	gph	2	10.3	27.389	0.00084531	5.6637	-0.181417	0.528639
P32664	NADH pyrophosphatase	nudC	1	6.6	29.689	0.0029873	3.5921	-0.0396935	0.119682
P32680	Uncharacterized protein YjaG	yjaG	2	11.2	22.612	0.0015337	4.0212	-0.425159	0.750051
P32681	Uncharacterized protein YjaH	yjaH	2	10.4	26.317	0	10.646	-0.126115	0.338534
P32684	Ribosomal large subunit pseudouridine synthase F	rluF	5	21	32.476	0	14.331	-0.168325	0.112596
P32688	Uncharacterized protein YjbG	yjbG	3	18.4	26.28	0	11.219	0.0759843	0.256301
P32695	tRNA-dihydrouridine synthase A	dusA	1	4.3	38.467	0.0084806	2.8031	-0.46641	0.737371
P32701	Putative cyclic-di-GMP phosphodiesterase YjcC	yjcC	2	3.4	60.801	0.004386	3.2656	0.141866	0.432903
P32703	Uncharacterized Na(+)/H(+) exchanger YjcE	yjcE	5	8.7	60.522	0	61.931	0.102394	0.331146
P33011	Inner membrane protein YeeA	yeeA	4	10.8	39.955	0	7.899	0.0493851	0.177993
P33015	UPF0394 inner membrane protein YeeE	yeeE	4	10.8	38.1	0	7.7726	0.0811075	0.0642068
P33136	Glucans biosynthesis protein G	mdoG	22	42.3	57.912	0	86.825	-0.253321	1.18804
P33195	Glycine dehydrogenase (decarboxylating)	gcvP	7	10.7	104.38	0	20.365	-0.115821	0.404636
P33224	Putative acyl-CoA dehydrogenase AidB	aidB	2	5.4	60.589	0.0097971	2.7085	0.0172431	0.0508401
P33231	L-lactate permease	lldP	2	6.2	59.167	0	7.5468	-0.0537224	0.103975
P33232	L-lactate dehydrogenase	lldD	19	45.2	42.728	0	75.375	0.031449	0.0973086
P33234	HTH-type transcriptional regulator AdiY	adiY	3	16.2	29.006	0	13.786	-0.0639954	0.115532
P33363	Periplasmic beta-glucosidase	bglX	8	13.5	83.459	0	25.99	-0.0710392	0.214653
P33590	Nickel-binding periplasmic protein	nikA	3	7.1	58.718	0	6.877	-0.306099	0.504089
P33599	NADH-quinone oxidoreductase subunit C/D	nuoC	71	70.3	68.235	0	323.31	0.0391642	0.141183
P33602	NADH-quinone oxidoreductase subunit G	nuoG	55	49.6	100.3	0	323.31	0.0622667	0.151798
P33607	NADH-quinone oxidoreductase subunit L	nuoL	11	12.9	66.437	0	67.858	0.0807584	0.114395
P33650	Ferrous iron transport protein B	feoB	27	34.3	84.473	0	130.91	0.186536	0.557351
P33913	Uncharacterized protein YejA	yejA	5	10.3	69.668	0	60.669	0.0228767	0.0618599
P33915	Inner membrane ABC transporter permease protein YejE	yejE	3	10	38.091	0	12.382	0.116798	0.255704
P33916	Uncharacterized ABC transporter ATP-binding protein YejF	yejF	7	14.6	58.725	0	33.143	-0.049434	0.134018
P33920	Nucleoid-associated protein YejK	yejK	8	36.1	37.822	0	32.958	-0.328342	0.516718
P33940	Malate:quinone oxidoreductase	mqo	27	46.2	60.229	0	267.12	-0.0470492	0.143052
P33941	ABC transporter ATP-binding protein YojI	yojI	18	28.2	61.552	0	69.217	0.112327	0.263079
P34209	Protein YdcF	ydcF	2	7.9	29.705	0.0015601	4.2822	-0.466012	0.630292
P35340	Alkyl hydroperoxide reductase subunit F	ahpF	5	15.2	56.176	0	32.005	-0.208323	1.34654
P36548	N-acetylmuramoyl-L-alanine amidase AmiA	amiA	2	10	31.412	0.0015516	4.195	0.239637	0.212448
P36561	Adenosylcobinamide-GDP ribazoletransferase	cobS	2	7.7	26.385	0.00083542	5.4593	0.103169	0.438774
P36655	Thiol:disulfide interchange protein DsbD	dsbD	8	15.8	61.794	0	56.259	0.0630404	0.189921
P36672	PTS system trehalose-specific EIIBC component;Trehalose-specific phosphotransferase enzyme IIB component;Trehalose permease IIC component	treB	9	14.6	51.08	0	27.884	0.0553004	0.184696
P36680	Cell division protein ZapD	zapD	4	17.8	28.291	0	8.1974	-0.302527	0.704831
P36683	Aconitate hydratase B	acnB	29	45	93.497	0	119.71	-0.569809	0.884386
P36837	Dipeptide and tripeptide permease B	dtpB	1	1.8	53.575	0.0084926	2.8135	0.000647863	0.00160863
P36879	Uncharacterized ABC transporter ATP-binding protein YadG	yadG	17	49.7	34.647	0	65.989	-0.419273	1.16497
P36929	Ribosomal RNA small subunit methyltransferase B	rsmB	4	15.6	48.347	0	12.423	-0.312558	0.627602
P36938	Phosphoglucomutase	pgm	8	19.2	58.36	0	16.178	-0.129057	0.357238
P36979	Dual-specificity RNA methyltransferase RlmN	rlmN	7	19.8	43.085	0	21.806	-0.171548	0.348388
P36995	Cold shock-like protein CspB	cspB	2	29.6	7.7166	0.0015267	3.9522	-0.290588	1.37553
P37019	H(+)/Cl(-) exchange transporter ClcA	clcA	6	15.4	50.348	0	52.906	0.0524158	0.123958
P37024	ATP-dependent RNA helicase HrpB	hrpB	2	4.2	89.147	0.00078309	4.3119	-0.178918	0.258961
P37051	Formyltetrahydrofolate deformylase	purU	1	5.4	31.934	0	29.949	-0.52906	1.05366
P37052	UPF0225 protein YchJ	ychJ	2	11.8	16.99	0.007148	2.8889	-0.21201	0.210489
P37095	Peptidase B	pepB	9	24.8	46.18	0	42.52	-0.481745	0.924333
P37147	UPF0716 protein FxsA	fxsA	4	22.2	17.692	0	84.382	0.0922559	0.355892
P37177	Phosphoenolpyruvate-protein phosphotransferase PtsP	ptsP	6	11.9	83.715	0	22.823	-0.235282	0.458103
P37194	Outer membrane protein slp	slp	10	38.8	20.964	0	26.729	0.177748	0.716551
P37340	Multidrug resistance protein MdtK	mdtK	3	5.7	49.446	0	47.535	0.058115	0.13232
P37349	PTS-dependent dihydroxyacetone kinase, phosphotransferase subunit DhaM;Phosphocarrier protein HPr;Phosphotransferase enzyme IIA component	dhaM	9	23.5	51.448	0	31.455	-0.27237	0.58684
P37440	Oxidoreductase UcpA	ucpA	4	18.3	27.85	0	7.0423	0.0673561	0.0674749
P37590	Signal transduction protein PmrD	pmrD	1	15.9	9.8704	0.0043924	3.2829	-0.00635306	0.016421
P37597	Inner membrane transport protein YdhC	ydhC	2	8.4	43.367	0	53.832	-0.044522	0.145271
P37617	Lead, cadmium, zinc and mercury-transporting ATPase	zntA	29	41.5	76.839	0	148.06	0.436956	1.77257
P37624	Ribosome-associated ATPase	rbbA	7	11.3	100.78	0	10.356	0.154347	0.587604
P37626	Uncharacterized protein YhiI	yhiI	13	34.9	38.828	0	57.418	0.14229	0.364363
P37631	Uncharacterized protein YhiN	yhiN	2	7.2	43.741	0.0030098	3.7043	-0.131603	0.294402
P37634	Ribosomal RNA large subunit methyltransferase J	rlmJ	4	16.1	31.941	0	8.993	-0.310444	1.33993
P37636	Multidrug resistance protein MdtE	mdtE	4	17.7	41.19	0	30.494	0.258614	0.84659
P37637	Multidrug resistance protein MdtF	mdtF	3	3.2	111.52	0.00083682	5.5301	-0.0087738	0.0159366
P37642	Inner membrane protein YhjD	yhjD	1	3	37.911	0.002994	3.6023	0.170304	0.257522
P37648	Protein YhjJ	yhjJ	13	29.7	55.527	0	45.291	-0.0393073	0.074959
P37649	Protein YhjK	yhjK	16	28.9	74.38	0	45.141	0.00162697	0.00677624
P37650	Cellulose synthase operon protein C	bcsC	14	18.1	127.72	0	52.663	-0.086036	0.3198
P37652	Cyclic di-GMP-binding protein	bcsB	19	27	86.023	0	51.209	0.0826639	0.252527
P37657	Protein BcsE homolog	bcsE	8	18.2	59.427	0	23.37	0.00898552	0.0259131
P37659	Protein BcsG homolog	bcsG	16	26.1	62.031	0	64.805	0.209899	0.552648
P37661	Phosphoethanolamine transferase EptB	eptB	19	29.5	63.804	0	141.41	0.0656172	0.221161
P37662	Uncharacterized MFS-type transporter YhjX	yhjX	4	10	42.95	0	10.497	0.126432	0.256426
P37665	Probable lipoprotein YiaD	yiaD	15	46.1	22.197	0	165.58	0.266116	0.571757
P37666	Glyoxylate/hydroxypyruvate reductase B	ghrB	5	18.8	35.395	0	11.836	-0.477996	0.534878
P37689	2,3-bisphosphoglycerate-independent phosphoglycerate mutase	gpmI	10	24.5	56.193	0	40.348	-0.409753	0.606526
P37690	Murein hydrolase activator EnvC	envC	21	43.2	46.594	0	108.78	-0.00098292	0.00328089
P37691	Uncharacterized protein YibQ	yibQ	11	32	35.352	0	54.424	0.176529	0.486968
P37692	ADP-heptose--LPS heptosyltransferase 2	rfaF	7	32.2	39.042	0	53.289	-0.0389048	0.0898798
P37744	Glucose-1-phosphate thymidylyltransferase 1	rmlA1	8	29.4	32.693	0	18.522	-0.352084	0.942919
P37745	dTDP-4-dehydrorhamnose 3,5-epimerase	rfbC	2	10.3	21.27	0.00080386	4.824	-0.454896	0.620806
P37747	UDP-galactopyranose mutase	glf	11	34.1	42.965	0	67.449	-0.416528	1.22975
P37748	O-antigen polymerase	rfc	2	5.2	44.744	0	10.524	0.0624434	0.101076
P37749	Beta-1,6-galactofuranosyltransferase WbbI	wbbI	41	63.3	37.757	0	151.12	0.0277812	0.0761034
P37750	Putative lipopolysaccharide biosynthesis O-acetyl transferase WbbJ	wbbJ	14	49.5	21.675	0	112.16	0.0484028	0.152426
P37751	Putative glycosyltransferase WbbK	wbbK	27	50	43.188	0	159.52	0.0418415	0.105322
P37758	Nitrate/nitrite transporter NarU	narU	1	2.8	49.89	0.00079681	4.6201	-0.297704	0.545672
P37759;P27830	dTDP-glucose 4,6-dehydratase 1	rfbB	14	40.7	40.558	0	51.238	-0.612305	0.572978
P37760	dTDP-4-dehydrorhamnose reductase	rfbD	4	18.1	32.694	0	9.618	-0.602425	0.465555
P37765	Ribosomal large subunit pseudouridine synthase B	rluB	6	26.5	32.711	0	19.586	-0.47956	1.31703
P37773	UDP-N-acetylmuramate--L-alanyl-gamma-D-glutamyl-meso-2,6-diaminoheptandioate ligase	mpl	3	10.3	49.874	0	10.386	-0.497259	0.657796
P37774	Uncharacterized amino-acid ABC transporter ATP-binding protein YecC	yecC	2	7.2	27.677	0.001548	4.1875	0.0186157	0.0618279
P37902	Glutamate/aspartate periplasmic-binding protein	gltI	4	20.2	33.42	0	17.852	0.152208	0.192387
P37903	Universal stress protein F	uspF	1	11.1	16.016	0.0084986	2.825	-0.157256	0.173239
P37908	UPF0053 inner membrane protein YfjD	yfjD	9	29	48.044	0	28.43	0.0675939	0.165157
P38097	Probable diguanylate cyclase YegE	yegE	2	2.4	123.89	0.00082169	5.2051	0.00110467	0.00266795
P38134	Tyrosine-protein kinase etk	etk	3	5.1	81.241	0	10.111	-0.0610479	0.215251
P38489	Oxygen-insensitive NAD(P)H nitroreductase	nfsB	5	24.9	23.905	0	15.231	-0.442362	0.757484
P38521	Uncharacterized protein YggL	yggL	7	63	12.88	0	22.619	0.400998	0.267277
P39099	Periplasmic pH-dependent serine endoprotease DegQ	degQ	18	43.5	47.204	0	62.363	-0.303646	0.789203
P39172	High-affinity zinc uptake system protein ZnuA	znuA	2	10	33.777	0.0044053	3.3088	-0.722202	1.76454
P39173	Putative glucose-6-phosphate 1-epimerase	yeaD	4	19.4	32.666	0	15.539	-0.578375	0.839244
P39177	Universal stress protein G	uspG	8	63.4	15.935	0	25.528	-0.378919	0.335146
P39180	Antigen 43;Antigen 43 alpha chain;Antigen 43 beta chain	flu	2	2	106.82	0.00437	3.2403	-0.714082	1.38608
P39196	Lysophospholipid transporter LplT	lplT	2	5.3	41.655	0.00080128	4.7391	0.0646528	0.211807
P39199	50S ribosomal protein L3 glutamine methyltransferase	prmB	2	7.4	35.001	0.00083752	5.5405	-0.38633	0.55336
P39282	Inner membrane transporter YjeM	yjeM	2	3.8	54.724	0.0015221	3.9077	0.148786	0.378101
P39285	Miniconductance mechanosensitive channel MscM	mscM	27	29.7	123.97	0	155.32	0.0260429	0.0763329
P39286	Putative ribosome biogenesis GTPase RsgA	rsgA	2	8.6	39.193	0	9.9106	-0.0213369	0.0416033
P39297	Lipoprotein BsmA	bsmA	1	10.1	12.038	0.0030189	3.7721	0.00646909	0.0165456
P39310	Uncharacterized protein YtfB	ytfB	7	30.2	23.505	0	122.21	0.00876045	0.0319094
P39321	Translocation and assembly module TamB	tamB	24	25.2	136.78	0	107.16	-0.0409864	0.127614
P39396	Inner membrane protein YjiY	yjiY	7	9.8	77.323	0	30.362	0.478709	1.5627
P39401	Phosphoglycerol transferase I	mdoB	33	40.1	85.493	0	166.23	0.0712528	0.232259
P39406	Ribosomal RNA small subunit methyltransferase C	rsmC	15	47.2	37.624	0	71.9	-0.0406081	0.0247171
P39453	Sensor protein TorS	torS	2	2.8	101.02	0.00078247	4.3109	-0.174913	0.142757
P39830	Inner membrane protein YbaL	ybaL	15	29	59.423	0	89.767	-0.102976	0.275557
P39831	NADP-dependent 3-hydroxy acid dehydrogenase YdfG	ydfG	5	26.6	27.249	0	18.768	-0.105572	0.400762
P39836	Uncharacterized protein YfeH	yfeH	2	5.1	36.405	0	7.9779	0.262729	0.702725
P39838	Phosphotransferase RcsD	rcsD	33	38.1	100.37	0	262.29	0.0528202	0.181354
P40120	Glucans biosynthesis protein D	mdoD	4	10	62.757	0	12.511	-0.152374	0.223018
P40710	Lipoprotein NlpE	nlpE	13	43.6	25.844	0	107.33	-0.159939	0.610351
P40719	Sensor protein QseC	qseC	7	22.7	50.281	0	36.423	0.0667426	0.226857
P41052	Membrane-bound lytic murein transglycosylase B	mltB	8	19.4	40.255	0	22.012	-0.00529416	0.017488
P42596	Ribosomal RNA large subunit methyltransferase G	rlmG	6	23	42.331	0	26.854	-0.126561	0.0858571
P42601	Inner membrane protein alx	alx	4	15.3	35.908	0	8.6285	0.0902176	0.270234
P42641	GTPase ObgE/CgtA	obgE	8	23.3	43.285	0	53.793	-0.447814	1.25017
P43329	ATP-dependent RNA helicase HrpA	hrpA	12	12.6	149.03	0	30.863	-0.397118	1.77647
P43341	UDP-2,3-diacylglucosamine hydrolase	lpxH	4	22.5	26.894	0	16.942	-0.0311209	0.0638176
P43671	Paraquat-inducible protein B	pqiB	27	52	60.52	0	96.179	-0.0319201	0.0876471
P43672	ABC transporter ATP-binding protein uup	uup	7	12.6	72.066	0	28.122	-0.485517	0.855134
P43674	Uncharacterized metalloprotease YcaL	ycaL	3	18.1	26.74	0	10.588	-0.174586	0.370537
P45395	Arabinose 5-phosphate isomerase KdsD	kdsD	3	14	35.196	0	19.27	-0.188917	0.65057
P45464	Penicillin-binding protein activator LpoA	lpoA	35	44	72.824	0	159.72	-0.110847	0.443506
P45468	UPF0718 protein YraQ	yraQ	1	3.5	37.256	0	77.792	0.111102	0.23921
P45469	Uncharacterized protein YraR	yraR	2	11.8	23.198	0.00078616	4.3473	0.120042	0.29108
P45522	Glutathione-regulated potassium-efflux system protein KefB	kefB	1	1.5	66.41	0.0084034	2.7539	0.0551656	0.08496
P45523	FKBP-type peptidyl-prolyl cis-trans isomerase FkpA	fkpA	19	54.1	28.882	0	143.29	0.0328554	0.0747201
P45524	Putative esterase YheT	yheT	7	27.1	38.495	0	18.135	0.0506045	0.18138
P45537	Uncharacterized protein YhfK	yhfK	10	13.9	79.971	0	30.477	0.0669486	0.209086
P45577	RNA chaperone ProQ	proQ	10	49.6	25.892	0	62.833	0.0620492	0.0564744
P45578	S-ribosylhomocysteine lyase	luxS	4	20.5	19.416	0	12.14	-0.0987771	0.226539
P45748	Threonylcarbamoyl-AMP synthase	tsaC	2	20	20.767	0	9.4604	0.00934219	0.00375174
P45800	Putative membrane protein IgaA homolog	yrfF	13	20.1	79.489	0	61.78	0.0446981	0.131971
P45804	Uncharacterized protein YhgE	yhgE	6	13.2	64.637	0	51.214	0.0934461	0.321839
P45955	Uncharacterized protein YbgF	ybgF	8	36.5	28.231	0	21.084	-0.159363	0.384476
P46022	Monofunctional biosynthetic peptidoglycan transglycosylase	mtgA	3	13.2	27.341	0.00080906	4.906	0.0888354	0.200746
P46122	Uncharacterized lipoprotein YajI	yajI	5	35.8	19.56	0	22.043	0.165454	0.587745
P46125	Inner membrane protein YedI	yedI	6	13.1	32.19	0	101.24	-0.00324059	0.00831227
P46130	Putative acyl-CoA thioester hydrolase YbhC	ybhC	21	45.9	46.082	0	301.9	-0.0650177	0.141061
P46139	Probable diguanylate cyclase YfiN	yfiN	5	13.2	45.989	0	9.6224	0.0612373	0.185808
P46474	Uncharacterized protein YhdP	yhdP	21	21.4	139.05	0	73.304	-0.0552565	0.23306
P46482	p-hydroxybenzoic acid efflux pump subunit AaeA	aaeA	6	24.5	34.774	0	14.517	0.0230261	0.0533279
P46837	Protein YhgF	yhgF	17	27	85.119	0	47.622	-0.24257	0.661455
P46889	DNA translocase FtsK	ftsK	11	10.8	146.66	0	160.69	-0.108938	0.176419
P50456	Protein mlc	mlc	7	19	44.316	0	25.027	-0.000179927	0.000656609
P51024	Uncharacterized protein YaiL	yaiL	2	19	19.923	0	20.927	-0.270027	0.202286
P52067	Fosmidomycin resistance protein	fsr	2	6.7	43.305	0	6.1826	-0.15523	0.629277
P52101	Sensor histidine kinase GlrK	glrK	4	10.5	53.33	0	12.341	-0.0796216	0.304703
P52108	Transcriptional regulatory protein RstA	rstA	2	8.4	26.704	0.00086059	6.0292	-0.348925	0.886723
P52119	UPF0125 protein RatB	ratB	2	22.9	10.789	0.0008	4.6889	0.107362	0.420514
P52129	mRNA endoribonuclease LS	rnlA	2	7.8	40.061	0.0050872	3.2003	-0.517441	0.972498
P52138	Uncharacterized protein YfjW	yfjW	6	7.8	64.196	0	21.047	0.0475496	0.185643
P52643	D-lactate dehydrogenase	ldhA	5	15.5	36.534	0	11.064	-0.162691	0.54929
P52644	Heat shock protein HslJ	hslJ	7	60	15.165	0	38.822	0.251435	0.825347
P52645	Uncharacterized protein YdbH	ydbH	9	12.6	96.834	0	17.885	-0.00285848	0.00972001
P52647	Probable pyruvate-flavodoxin oxidoreductase	ydbK	4	4.2	128.82	0	14.324	-0.187095	0.380605
P55734	Inner membrane protein YgaP	ygaP	3	27	18.639	0	10.355	0.0177422	0.0421549
P56258	TDP-N-acetylfucosamine:lipid II N-acetylfucosaminyltransferase	wecF	5	17.3	40.639	0	20.186	0.0622565	0.209835
P60061	Arginine/agmatine antiporter	adiC	2	6.1	46.842	0.0015314	4.0068	0.0223103	0.0248557
P60240	RNA polymerase-associated protein RapA	rapA	14	18.9	109.77	0	52.088	-0.466433	0.677765
P60293	Chromosome partition protein MukF	mukF	8	24.5	50.578	0	14.544	-0.297419	1.11879
P60340	tRNA pseudouridine synthase B	truB	3	9.9	35.087	0.00084746	5.7125	-0.539834	1.47805
P60390	Ribosomal RNA small subunit methyltransferase H	rsmH	3	11.8	34.877	0	8.8582	0.0998688	0.518452
P60422	50S ribosomal protein L2	rplB	40	48.4	29.86	0	110.53	-0.0151196	0.00714801
P60438	50S ribosomal protein L3	rplC	30	60.3	22.243	0	132.95	0.0123698	0.00632394
P60546	Guanylate kinase	gmk	4	18.8	23.592	0	15.792	-0.5288	0.709515
P60560	GMP reductase	guaC	9	28.8	37.383	0	30.361	-0.020614	0.0515221
P60624	50S ribosomal protein L24	rplX	27	62.5	11.316	0	111.91	0.00846036	0.00363973
P60651	Agmatinase	speB	2	9.8	33.557	0.0015408	4.1395	-0.200251	0.29202
P60716	Lipoyl synthase	lipA	11	37.4	36.071	0	73.314	-0.285348	0.739382
P60723	50S ribosomal protein L4	rplD	36	51.7	22.086	0	281.1	-0.0134608	0.00767821
P60752	Lipid A export ATP-binding/permease protein MsbA	msbA	36	47.4	64.46	0	323.31	-0.00458527	0.00970249
P60757	ATP phosphoribosyltransferase	hisG	2	9.4	33.366	0.0015564	4.2629	0.146738	0.309581
P60782	Probable glycerol-3-phosphate acyltransferase	plsY	1	6.8	22.193	0	25.452	0.134441	0.431742
P60785	Elongation factor 4	lepA	25	38.6	66.57	0	95.058	-0.310383	0.801692
P60869	Putative transport protein YbjL	ybjL	9	16.6	60.35	0	35.115	0.120033	0.410946
P60872	Putative transport protein YidE	yidE	3	7.2	58.938	0	10.027	0.333563	1.2243
P60906	Histidine--tRNA ligase	hisS	16	39.9	47.029	0	76.219	-0.403468	0.977961
P60932	Undecaprenyl-diphosphatase	uppP	7	15.8	29.758	0	21.047	0.0602659	0.251264
P60955	Prolipoprotein diacylglyceryl transferase	lgt	6	26.8	33.108	0	17.614	0.184842	0.275293
P61175	50S ribosomal protein L22	rplV	32	62.7	12.226	0	323.31	0.0601864	0.0373708
P61316	Outer-membrane lipoprotein carrier protein	lolA	9	56.2	22.497	0	67.488	0.0645212	0.116066
P61320	Outer-membrane lipoprotein LolB	lolB	15	58.9	23.55	0	161.02	-0.0933609	0.273278
P61517	Carbonic anhydrase 2	can	7	31.4	25.096	0	14.724	-0.0756632	0.197748
P61714	6,7-dimethyl-8-ribityllumazine synthase	ribE	4	31.4	16.156	0	24.357	-0.143566	0.350673
P61887	Glucose-1-phosphate thymidylyltransferase 2	rmlA2	2	7.5	32.734	0.0097834	2.6873	-0.234369	0.422032
P61889	Malate dehydrogenase	mdh	9	37.2	32.337	0	67.83	-0.291128	1.03191
P61949	Flavodoxin-1	fldA	2	25	19.737	0	10.868	-0.136361	0.315626
P62399	50S ribosomal protein L5	rplE	40	73.2	20.301	0	160.63	-0.050794	0.0321124
P62517	Glucans biosynthesis glucosyltransferase H	mdoH	34	34.8	96.936	0	201	-0.129772	0.416364
P62620	4-hydroxy-3-methylbut-2-en-1-yl diphosphate synthase (flavodoxin)	ispG	7	25	40.683	0	23.43	-0.109266	0.274798
P62623	4-hydroxy-3-methylbut-2-enyl diphosphate reductase	ispH	3	13	34.774	0.00085911	6.0056	-0.228975	0.672143
P62707	2,3-bisphosphoglycerate-dependent phosphoglycerate mutase	gpmA	8	32	28.556	0	23.037	-0.305771	1.1184
P62768	UPF0325 protein YaeH	yaeH	10	64.8	15.096	0	40.814	-0.0607077	0.248492
P63020	Fe/S biogenesis protein NfuA	nfuA	3	17.8	20.997	0	79.061	-0.133099	0.572612
P63177	23S rRNA (guanosine-2-O-)-methyltransferase RlmB	rlmB	2	10.7	26.556	0	8.4077	-0.314643	0.906544
P63183	Low affinity potassium transport system protein kup	kup	10	14.5	69.293	0	34.99	0.0205905	0.058591
P63224	Phosphoheptose isomerase	gmhA	5	34.4	20.815	0	14.839	-0.348691	1.38198
P63235	Probable glutamate/gamma-aminobutyrate antiporter	gadC	2	5.1	55.076	0	15.787	0.218079	0.517553
P63284;P63284-2	Chaperone protein ClpB	clpB	13	18.3	95.584	0	53.67	-0.271454	0.616105
P63340	Inner membrane transport protein YqeG	yqeG	4	8.3	45.099	0	10.67	0.159091	0.353369
P63386	Probable phospholipid import ATP-binding protein MlaF	mlaF	16	51.3	29.096	0	64.666	0.0722281	0.211387
P63389	Uncharacterized ABC transporter ATP-binding protein YheS	yheS	4	9.1	71.843	0	8.3329	-0.294717	0.569961
P64423	Zinc transport protein ZntB	zntB	4	17.7	36.612	0	19.393	-0.0144577	0.0268803
P64426	UPF0748 lipoprotein YddW	yddW	9	26.9	49.574	0	50.673	0.0362167	0.0622851
P64429	Uncharacterized protein YpfJ	ypfJ	6	25.4	31.46	0	35.429	0.160505	0.392776
P64432	Inner membrane protein YpjD	ypjD	1	5.7	29.262	0.0085046	2.8265	0.059295	0.131434
P64448	Uncharacterized protein YnbE	ynbE	3	36.1	6.8401	0	7.9211	-0.00656001	0.022354
P64451	Uncharacterized lipoprotein YdcL	ydcL	17	65.8	24.427	0	61.707	-0.151962	0.317305
P64493	Uncharacterized protein YoaF	yoaF	6	38.1	8.9423	0	17.32	0.109216	0.208187
P64499	Uncharacterized protein YebO	yebO	7	41.1	10.792	0	28.951	0.126433	0.250158
P64506	Uncharacterized protein YebY	yebY	1	17.7	12.378	0	9.5652	-0.0941445	0.142317
P64515	Inner membrane protein YecN	yecN	2	12.2	15.226	0	8.3565	0.0713545	0.214146
P64534	Nickel/cobalt homeostasis protein RcnB	rcnB	2	18.8	12.466	0.0036982	3.4471	0.265696	0.481324
P64545	Uncharacterized protein YfgG	yfgG	2	25.4	7.4615	0	61.301	0.0687084	0.24733
P64554	7-carboxy-7-deazaguanine synthase	queE	2	8.5	25.029	0.00085543	5.8642	-0.387061	0.32331
P64564	Uncharacterized protein YggT	yggT	2	5.9	21.167	0.00084459	5.6588	0.188536	0.260908
P64581	Uncharacterized protein YqjD	yqjD	8	56.4	11.051	0	136.96	0.100738	0.242698
P64585	Inner membrane protein YqjE	yqjE	3	19.4	15.147	0	6.4292	0.151304	0.549181
P64596	Uncharacterized protein YraP	yraP	23	63.9	20.028	0	323.31	-0.0189978	0.0450565
P64599	Uncharacterized protein YhbT	yhbT	1	8	19.672	0.00080841	4.9044	-0.747409	1.03918
P64602	Probable phospholipid ABC transporter-binding protein MlaB	mlaB	5	43.3	10.68	0	19.503	0.161559	0.403076
P64604	Probable phospholipid ABC transporter-binding protein MlaD	mlaD	5	31.1	19.576	0	45.52	0.170782	0.515749
P64606	Probable phospholipid ABC transporter permease protein MlaE	mlaE	2	6.2	27.863	0.0037286	3.577	0.302904	0.515559
P64610	Uncharacterized protein YrbL	yrbL	2	5.2	24.345	0	6.6669	-0.0689252	0.179755
P64612	Cell division protein ZapE	zapE	4	13.9	43.063	0	20.71	-0.317438	0.716673
P64624	Uncharacterized protein YheO	yheO	2	10.4	26.82	0.00079177	4.5296	-0.0530097	0.101943
P64627	Uncharacterized protein YhfL	yhfL	2	40	5.8188	0.00080064	4.7025	0.0402807	0.117485
P64636	GMP/IMP nucleotidase YrfG	yrfG	3	18	25.399	0	14.091	-0.25467	0.436997
P65292	Uncharacterized lipoprotein YgdI	ygdI	2	26.7	8.1741	0	15.779	0.0772928	0.177143
P65294	Uncharacterized lipoprotein YgdR	ygdR	2	27.8	7.8768	0.0050615	3.0571	0.346881	0.980773
P66948	Beta-barrel assembly-enhancing protease	bepA	6	15.8	53.907	0	13.832	0.0782013	0.157419
P67087	Ribosomal RNA small subunit methyltransferase I	rsmI	2	7.7	31.348	0	28.877	-0.152043	0.406062
P67553	UPF0257 lipoprotein YnfC	ynfC	2	8.5	26.507	0.00079114	4.4887	-0.121293	0.274216
P67910	ADP-L-glycero-D-manno-heptose-6-epimerase	hldD	17	43.2	34.893	0	56.834	-0.261559	0.408208
P68066	Autonomous glycyl radical cofactor	grcA	5	40.9	14.284	0	28.947	-0.0261695	0.0685249
P68183	Maltose transport system permease protein MalG	malG	1	4.4	32.225	0.00079554	4.5863	0.0731262	0.137677
P68187	Maltose/maltodextrin import ATP-binding protein MalK	malK	10	27.2	40.99	0	48.454	0.282622	1.0297
P68191	Stationary-phase-induced ribosome-associated protein	sra	2	22.2	5.0958	0	6.303	0.140007	0.102859
P68679	30S ribosomal protein S21	rpsU	8	32.4	8.4999	0	25.298	0.0622857	0.033546
P68767	Cytosol aminopeptidase	pepA	7	15.5	54.879	0	12.142	-0.183531	0.644135
P68919	50S ribosomal protein L25	rplY	13	56.4	10.693	0	48.899	-0.0168718	0.0077398
P69222	Translation initiation factor IF-1	infA	9	55.6	8.2495	0	99.972	-0.169533	0.295234
P69228	Transcriptional regulatory protein BaeR	baeR	1	7.1	27.656	0.00085616	5.8942	-0.235539	0.684564
P69380	Ferrous-iron efflux pump FieF	fieF	2	6.3	32.927	0	6.6755	-0.0167166	0.0345576
P69411	Outer membrane lipoprotein RcsF	rcsF	15	54.5	14.163	0	181.46	-0.142935	0.526279
P69423	Sec-independent protein translocase protein TatC	tatC	4	15.9	28.876	0	75.764	0.120316	0.328914
P69425	Sec-independent protein translocase protein TatB	tatB	7	41.5	18.421	0	26.746	0.126609	0.231601
P69428	Sec-independent protein translocase protein TatA	tatA	9	61.8	9.6639	0	51.343	0.0703367	0.105995
P69441	Adenylate kinase	adk	10	42.1	23.586	0	27.593	-0.391579	1.02976
P69451	Long-chain-fatty-acid--CoA ligase	fadD	5	10.2	62.331	0	8.3804	-0.288734	1.69487
P69490	Cytochrome c-type biogenesis protein CcmE	ccmE	2	15.1	17.698	0	11.814	0.136124	0.52597
P69503	Adenine phosphoribosyltransferase	apt	3	16.9	19.859	0	31.15	-0.680513	0.987155
P69681	Ammonia channel	amtB	1	3.5	44.514	0	23.767	1.54442	2.93822
P69776	Major outer membrane lipoprotein Lpp	lpp	10	62.8	8.3234	0	117.57	0.0915744	0.217568
P69783	Glucose-specific phosphotransferase enzyme IIA component	crr	4	29	18.251	0	41.117	-0.0160255	0.0348362
P69786	PTS system glucose-specific EIICB component;Glucose permease IIC component;Glucose-specific phosphotransferase enzyme IIB component	ptsG	52	47.2	50.676	0	307.52	0.047025	0.102799
P69795	N,N-diacetylchitobiose-specific phosphotransferase enzyme IIB component	chbB	1	17	11.426	0.0071429	2.8823	-0.412455	0.62047
P69797	PTS system mannose-specific EIIAB component;Mannose-specific phosphotransferase enzyme IIA component;Mannose-specific phosphotransferase enzyme IIB component	manX	20	41.2	35.047	0	75.843	0.184607	0.50226
P69801	Mannose permease IIC component	manY	3	12	27.635	0	67.305	0.197588	0.892597
P69805	Mannose permease IID component	manZ	19	37.1	30.955	0	127.1	0.188171	0.851721
P69829	Nitrogen regulatory protein	ptsN	2	20.2	17.959	0.0029985	3.6251	-0.934462	1.26734
P69874;P37009	Spermidine/putrescine import ATP-binding protein PotA	potA	34	68.8	43.028	0	164.7	-0.0287342	0.0753161
P69910;P69908	Glutamate decarboxylase beta;Glutamate decarboxylase alpha	gadB;gadA	2	7.3	52.668	0.00085251	5.8108	0.164661	0.691784
P69924	Ribonucleoside-diphosphate reductase 1 subunit beta	nrdB	3	8.5	43.517	0	6.5025	-0.295497	0.718596
P75777	UPF0194 membrane protein YbhG	ybhG	16	45.5	36.415	0	131.94	0.0424404	0.146316
P75780	Catecholate siderophore receptor Fiu	fiu	3	4.6	81.959	0	53.388	0.626388	1.67046
P75782	Ribosomal RNA large subunit methyltransferase F	rlmF	3	11.7	34.226	0	7.7469	-0.0784295	0.413031
P75785	Phosphoethanolamine transferase OpgE	opgE	8	20.7	59.705	0	54.494	-0.0520026	0.12421
P75796	Glutathione import ATP-binding protein GsiA	gsiA	7	11.9	69.113	0	12.925	-0.0489152	0.141842
P75798	Glutathione transport system permease protein GsiC	gsiC	4	15.7	34.066	0	7.1392	0.000298182	0.000495388
P75799	Glutathione transport system permease protein GsiD	gsiD	2	5.9	33.238	0.0015244	3.9299	-0.110057	0.362735
P75818	Uncharacterized lipoprotein YbjP	ybjP	8	48	18.991	0	74.898	0.0709813	0.153772
P75820	N-acetylmuramoyl-L-alanine amidase AmiD	amiD	7	39.5	31.072	0	20.715	0.0033474	0.00927261
P75821	Uncharacterized protein YbjS	ybjS	4	17.5	38.085	0	7.1418	0.293062	0.746766
P75822	Uncharacterized protein YbjT	ybjT	4	9	53.706	0	10.973	-0.0939566	0.382238
P75829	Uncharacterized protein YbjX	ybjX	20	43	38.357	0	64.618	-0.166658	0.346907
P75830	Macrolide export protein MacA	macA	11	35	40.623	0	40.383	-0.0570755	0.226517
P75831	Macrolide export ATP-binding/permease protein MacB	macB	11	19.1	70.702	0	39.525	-0.00548045	0.0174645
P75838	Ribosomal protein S12 methylthiotransferase accessory factor YcaO	ycaO	16	31.2	65.651	0	63.17	-0.644281	0.670588
P75843	Uncharacterized protein YcaQ	ycaQ	2	5.6	47.655	0.0015468	4.1814	-0.0472895	0.0250647
P75863	Uncharacterized protein YcbX	ycbX	3	11.7	40.644	0	7.6203	-0.436226	1.62484
P75864	Ribosomal RNA large subunit methyltransferase K/L;23S rRNA m2G2445 methyltransferase;23S rRNA m7G2069 methyltransferase	rlmL	13	21.8	78.853	0	41.787	-0.354867	1.02869
P75867	Putative Lon protease homolog	ycbZ	25	37.4	65.818	0	110.64	-0.110307	0.333699
P75870	Inner membrane protein YccS	yccS	7	12.6	81.667	0	27.326	0.0431506	0.116995
P75876	Ribosomal RNA large subunit methyltransferase I	rlmI	3	10.1	44.356	0.00084818	5.7344	-0.101985	0.157444
P75915	Chaperone protein YcdY	ycdY	4	30.4	20.724	0	12.253	-0.530403	0.771455
P75957	Lipoprotein-releasing system ATP-binding protein LolD	lolD	14	47.6	25.438	0	55.589	-0.0626361	0.241488
P75958	Lipoprotein-releasing system transmembrane protein LolE	lolE	8	20.3	45.344	0	28.008	-0.00437355	0.00888794
P75960-2;P75960	NAD-dependent protein deacylase	cobB	2	11.6	26.716	0	7.612	-0.204165	0.618759
P75961	Inner membrane protein YcfZ	ycfZ	1	7.3	28.865	0.00083056	5.3906	-0.0187788	0.0593387
P76007	K(+)/H(+) antiporter NhaP2	cvrA	5	8.7	62.285	0	12.845	-0.0144386	0.0516422
P76014	PTS-dependent dihydroxyacetone kinase, ADP-binding subunit DhaL	dhaL	4	25.2	22.632	0	8.8208	-0.1244	0.321451
P76046	Uncharacterized protein YcjX	ycjX	3	10.1	52.609	0.00081967	5.1362	0.030968	0.0563182
P76055	tRNA 2-thiocytidine biosynthesis protein TtcA	ttcA	6	21.2	35.561	0	20.209	-0.321318	0.947448
P76062	Rac prophage repressor	racR	2	21.5	17.663	0.0015528	4.2017	-0.104659	0.14712
P76076	Uncharacterized protein YdbL	ydbL	1	10.2	11.878	0.00078064	4.3031	-0.268207	0.454065
P76104	Uncharacterized protease YdcP	ydcP	3	4.6	72.701	0	7.0662	-0.279381	0.875302
P76115	Probable TonB-dependent receptor YncD	yncD	2	4.7	77.26	0.00079808	4.6578	0.0227159	0.0427717
P76116	Uncharacterized protein YncE	yncE	13	46.2	38.612	0	136.38	0.099219	0.361883
P76146	UPF0187 protein YneE	yneE	3	10.2	34.809	0	6.9076	0.0991255	0.249725
P76170	UPF0482 protein YnfB	ynfB	5	38.1	12.909	0	40.629	0.0699952	0.088006
P76177	Protein YdgH	ydgH	14	49	33.903	0	115.01	-0.0641708	0.135327
P76185	Uncharacterized protein YdhJ	ydhJ	13	46.7	31.495	0	71.73	-0.046828	0.125076
P76206	Uncharacterized protein YdiY	ydiY	13	51.2	27.607	0	55.209	0.08553	0.218978
P76208	Uncharacterized protein YniB	yniB	2	10.7	20.367	0.00084962	5.7622	0.151953	0.450202
P76220	Uncharacterized protein YdjY	ydjY	3	17.3	24.125	0	24.446	0.0180969	0.0406376
P76237	Putative diguanylate cyclase YeaJ	yeaJ	10	22.4	56.602	0	40.721	0.0982501	0.329982
P76242	Inner membrane transport protein YeaN	yeaN	2	5.3	41.208	0.00078493	4.344	0.007466	0.016069
P76268	Transcriptional regulator KdgR	kdgR	3	18.6	30.029	0	68.278	-0.388279	0.700105
P76270	Free methionine-R-sulfoxide reductase	msrC	2	11.5	18.121	0.0037037	3.4613	-0.100719	0.305214
P76272	Uncharacterized protein YebT	yebT	30	34.7	94.969	0	317.63	0.051096	0.18702
P76291	tRNA (mo5U34)-methyltransferase	cmoB	2	10.5	37.006	0	9.3218	-0.263814	0.92061
P76330	Probable diguanylate cyclase YedQ	yedQ	6	12.9	64.282	0	30.477	-0.0893898	0.191028
P76339	Probable sensor-like histidine kinase YedV	yedV	8	19	50.849	0	33.602	0.0415223	0.181178
P76350	Shikimate transporter	shiA	1	4.3	47.817	0.0071276	2.8754	0.150611	0.498268
P76361	Inner membrane protein YeeR	yeeR	2	4.9	57.236	0	6.1761	-0.763716	2.0594
P76372	Chain length determinant protein	wzzB	30	55.2	36.454	0	170.51	0.0422586	0.129957
P76387	Tyrosine-protein kinase wzc	wzc	9	14.7	79.342	0	42.187	0.547205	1.41227
P76389	UPF0053 protein YegH	yegH	4	8.3	59.45	0	7.1108	0.150967	0.177283
P76397	Multidrug resistance protein MdtA	mdtA	14	36.6	44.464	0	58.184	0.576979	2.00909
P76398	Multidrug resistance protein MdtB	mdtB	8	11.2	112.08	0	45.672	0.386289	2.17841
P76399	Multidrug resistance protein MdtC	mdtC	10	12.4	111.01	0	24.892	0.330616	0.958831
P76403	Uncharacterized protease YegQ	yegQ	6	23.2	51.193	0	27.521	-0.396688	0.53464
P76406	Uncharacterized protein YegR	yegR	3	34.3	11.465	0	10.191	-0.083952	0.182417
P76446	Protein Rtn	rtn	7	19.3	58.587	0	21.906	0.103954	0.455411
P76464	Putative UPF0192 protein YfaS	yfaS	2	1.5	151.11	0.0050396	3.0166	0.0136312	0.0415591
P76471	Uncharacterized protein YfaZ	yfaZ	6	29.4	18.609	0	27.12	0.294493	0.516072
P76506	Probable phospholipid-binding lipoprotein MlaA	mlaA	13	43	28.041	0	38.279	0.0422325	0.10556
P76507	Uncharacterized protein YfdI	yfdI	9	16.9	51.483	0	28.168	0.00848262	0.0234
P76536	Probable deferrochelatase/peroxidase YfeX	yfeX	2	12.7	33.052	0	8.5568	-0.364026	0.836205
P76537	Uncharacterized protein YfeY	yfeY	10	38.2	20.897	0	67.644	-0.0681362	0.285983
P76549	Uncharacterized protein YffR	yffR	1	12.3	14.554	0	8.6457	0.0748695	0.328832
P76569	Uncharacterized protein YfgD	yfgD	2	29.4	13.398	0.00084175	5.5754	-0.146984	0.196735
P76576	UPF0070 protein YfgM	yfgM	22	60.7	22.176	0	182.23	0.013485	0.033905
P76578	Uncharacterized lipoprotein YfhM	yfhM	43	31.2	181.58	0	159.2	0.0924969	0.308217
P76630	Inner membrane protein YgaZ	ygaZ	3	15.9	26.107	0	6.7945	0.0956535	0.162067
P76658	Bifunctional protein HldE;D-beta-D-heptose 7-phosphate kinase;D-beta-D-heptose 1-phosphate adenylyltransferase	hldE	16	36.9	51.05	0	80.799	-0.164309	0.388893
P77171	Uncharacterized HTH-type transcriptional regulator YdcI	ydcI	8	32.6	33.401	0	22.706	-0.221692	0.857942
P77173	Cell division protein ZipA	zipA	9	28.4	36.475	0	208.34	0.0183862	0.0268231
P77179	Electron transport complex subunit RsxE	rsxE	2	10	24.459	0	13.721	0.0240847	0.0744713
P77182	tRNA 5-methylaminomethyl-2-thiouridine biosynthesis bifunctional protein MnmC;tRNA (mnm(5)s(2)U34)-methyltransferase;FAD-dependent cmnm(5)s(2)U34 oxidoreductase	mnmC	1	2.4	74.433	0	19.824	-0.17648	0.14522
P77202	Thiol:disulfide interchange protein DsbG	dsbG	2	6.5	27.495	0.0078181	2.8511	-0.0249971	0.0395265
P77223	Electron transport complex subunit RsxB	rsxB	6	38.5	20.544	0	39.719	0.180474	0.488286
P77258	N-ethylmaleimide reductase	nemA	3	8.5	39.516	0.00083333	5.4138	-0.271073	0.359321
P77265	Multidrug resistance-like ATP-binding protein MdlA	mdlA	8	17.6	66.017	0	64.624	-0.0674667	0.310182
P77272	PTS system N-acetylmuramic acid-specific EIIBC component;N-acetylmuramic acid-specific phosphotransferase enzyme IIB component;N-acetylmuramic acid permease IIC component	murP	2	6.3	49.801	0.0015432	4.1513	-0.213549	0.514648
P77279	Probable iron export ATP-binding protein FetA	fetA	4	22.2	25.382	0	14.194	-0.200986	0.41917
P77285	Electron transport complex subunit RsxG	rsxG	9	42.7	21.912	0	63.538	0.104698	0.263963
P77293	Bactoprenol glucosyl transferase homolog from prophage CPS-53	yfdH	14	26.5	34.635	0	43.647	0.0699933	0.177889
P77301	Uncharacterized protein YbaP	ybaP	2	11.7	29.902	0.0007874	4.3739	-0.279204	0.464071
P77304	Dipeptide and tripeptide permease A	dtpA	8	13.2	53.991	0	41.163	0.155399	0.312968
P77307	Probable iron export permease protein FetB	fetB	3	11.6	28.164	0	10.34	0.0254618	0.0582559
P77338	Mechanosensitive channel MscK	mscK	44	37.6	127.21	0	323.31	-0.0362123	0.118302
P77339	Uncharacterized lipoprotein YafT	yafT	2	9.2	29.605	0.0037202	3.5315	-0.230542	1.21791
P77348	Periplasmic murein peptide-binding protein	mppA	3	8	59.899	0	25.352	0.0475616	0.202231
P77389	Inner membrane transport protein YdhP	ydhP	2	4.9	40.064	0	6.2794	0.18833	0.313201
P77395	Uncharacterized protein YbbN	ybbN	4	18	31.791	0	10.779	-0.284182	0.433885
P77433	Uncharacterized protein YkgG	ykgG	2	10	25.212	0.0015302	3.9984	-0.0697187	0.224633
P77434	Glutamate-pyruvate aminotransferase AlaC	alaC	1	4.4	46.216	0.00081235	4.9488	-0.289353	0.813436
P77473	Putative cyclic-di-GMP phosphodiesterase YlaB	ylaB	4	7.9	58.72	0	7.6396	-0.133141	0.532161
P77475	Fructose-1-phosphate phosphatase YqaB	yqaB	5	46.3	20.78	0	27.004	-0.165596	0.331749
P77485	Sensor kinase CusS	cusS	8	18.8	53.737	0	26.936	-0.0246531	0.0693954
P77488	1-deoxy-D-xylulose-5-phosphate synthase	dxs	13	22.7	67.616	0	43.361	-0.264983	1.01047
P77499	Probable ATP-dependent transporter SufC	sufC	2	9.7	27.582	0.0015385	4.0878	-0.0996126	0.128813
P77504	Uncharacterized ABC transporter permease YbbP	ybbP	6	8.6	89.331	0	46.071	-0.118225	0.427203
P77529	Uncharacterized symporter YdjN	ydjN	13	14.9	48.661	0	110.88	0.00511742	0.0113492
P77552	Uncharacterized protein YdhQ	ydhQ	3	11.5	42.876	0	10.805	-0.0617142	0.157321
P77562	Uncharacterized protein YaiW	yaiW	10	24.7	40.414	0	18.58	-0.108909	0.298406
P77589	3-(3-hydroxy-phenyl)propionate transporter	mhpT	2	4.5	41.55	0.0029918	3.5972	-0.497615	0.883306
P77610	L-asparagine permease	ansP	1	2.2	54.232	0.0022693	3.8277	0.159642	0.493422
P77611	Electron transport complex subunit RsxC	rsxC	19	35.9	80.171	0	113.92	0.142181	0.387347
P77649	UPF0061 protein YdiU	ydiU	2	2.3	54.381	0.00083264	5.4066	-0.484455	0.28014
P77695	Protein GnsB	gnsB	3	57.9	6.5476	0	10.026	-0.105994	0.293942
P77713	Putative beta-xylosidase	yagH	2	3.7	60.824	0.0050469	3.025	-0.0926558	0.541363
P77717	Uncharacterized lipoprotein YbaY	ybaY	9	23.2	19.431	0	74.227	-0.266724	1.42445
P77718	tRNA sulfurtransferase	thiI	5	10.6	54.972	0	21.7	-0.426071	1.44914
P77726	Inner membrane transport protein YajR	yajR	4	8.8	48.809	0	19.507	-0.00634956	0.0157383
P77735	Uncharacterized oxidoreductase YajO	yajO	2	6.5	36.42	0	11.484	0.00545756	0.00280444
P77737	Oligopeptide transport ATP-binding protein OppF	oppF	1	5.1	37.197	0.0043892	3.2663	-0.341351	1.69519
P77748	Uncharacterized protein YdiJ	ydiJ	20	25.7	113.25	0	81.236	-0.0772247	0.308742
P77756	7-cyano-7-deazaguanine synthase	queC	2	13.9	25.514	0	9.6619	-0.266781	0.753964
P77757	Undecaprenyl-phosphate 4-deoxy-4-formamido-L-arabinose transferase	arnC	1	3.7	36.339	0	13.182	-0.0363223	0.0734582
P77774	Outer membrane protein assembly factor BamB	bamB	68	71.7	41.887	0	323.31	-0.0385596	0.0859031
P77775	Epimerase family protein YfcH	yfcH	4	14.5	32.698	0	7.5961	-0.0794849	0.354875
P77804	Protein YdgA	ydgA	53	70.7	54.688	0	323.31	0.0805041	0.22174
P77808	NMN amidohydrolase-like protein YfaY	yfaY	2	7	44.225	0.00080775	4.894	-0.383889	0.65957
Q2EET2	UPF0370 protein YpfN	ypfN	1	21.2	8.0713	0.0084686	2.7904	0.176432	0.247328
Q2MB16	Uncharacterized protein YobH	yobH	7	50.6	8.514	0	16.753	0.175001	0.583621
Q46798	Uncharacterized lipoprotein YgeR	ygeR	6	24.7	26.564	0	52.888	0.0146319	0.0412373
Q46845	Disulfide-bond oxidoreductase YghU	yghU	1	6.6	32.391	0.0097697	2.6769	-0.501726	1.01415
Q46861	UPF0313 protein YgiQ	ygiQ	4	6.6	83.477	0.00082102	5.1894	-0.129564	0.179904
Q46868	Uncharacterized protein YqiC	yqiC	6	50	11.276	0	12.723	0.438581	1.7216
Q46920	NADPH-dependent 7-cyano-7-deazaguanine reductase	queF	2	11.7	32.587	0.0044215	3.3442	-0.0609868	0.501843
Q46927	tRNA threonylcarbamoyladenosine dehydratase	tcdA	2	11.2	28.562	0.00082237	5.2076	-0.415817	1.11915
Q47150	Antitoxin DinJ	dinJ	3	31.4	9.4057	0.00082988	5.387	-0.0438569	0.0889175
Q47622	Peptide transport periplasmic protein SapA	sapA	9	18.8	61.564	0	20.744	-0.205853	0.564761
Q59385	Copper-exporting P-type ATPase A	copA	23	28.5	87.872	0	140.11	0.0416025	0.0459261
